# Supplementary material for: Observational and Genetic Association of Myelodysplastic Syndromes (MDS) and Autoimmune Diseases in Adults
Source: Mediators Inflamm. 2026 Feb 17;2026:3088404. doi: 10.1155/mi/3088404 (PMC12913224; doi:10.1155/mi/3088404)
Supplement: Supplementary file 2 — Supporting Information 2 Data source. The datasets of GWAS studies for MDS, AIDs traits, and Mediator (the left table), and GEO databases for MDS and SLE (the right table). [file MI-2026-3088404-s002.xlsx]

## Sheet: Sheet2
Details of GWAS studies for MDS, AIDs traits and Mediator.							Details of GEO databases for MDS and SLE
	Traits	Sample sizes (Case/Control)	Consortium/Reference	IVs selection			Traits			Sample sizes (Case/Control)	Consortium/Reference
exposure - outcome	Myelodysplastic syndrome（MDS）	456348 (521/455827)	Jiang et al. (PMID: 34737426)	5e-6 10000kb 0.001r2			Training Group	SLE	GSE50772	61/20	Kennedy et al. (PMID: 25861459)
	Systemic lupus erythematosus (SLE)	14267 (5201/9066)	Bentham et al. (PMID: 26502338)	5e-8 10000kb 0.001r2					GSE81622	30/25	Zhu et al. (PMID: 27412348)
	Systemic Vasculitis	386156 (647/385509)	FinnGen(https://www.finngen.fi/en)	5e-6 10000kb 0.001r2				MDS	GSE19429	183/17	Pellagatti et al. (PMID: 20220779)
	Type 1 diabetes (T1D)	520580 (18942/501638)	Chiou et al. (PMID:34012112 )	5e-8 10000kb 0.001r2					GSE107400	176/20	Yang et al. (PMID: 30104611)
	Hypothyroidism	410141 (30155/379986)	Sakaue et al. (PMID: 34594039)	5e-8 10000kb 0.001r2			Validation Group	SLE	GSE154851	38/32	Balci et al. (PMID: 34527935)
	ldiopathic thrombocytopenic purpura (ITP)	489424 (675/488749)	Sakaue et al. (PMID: 34594039)	5e-6 10000kb 0.001r2				MDS	GSE4619	55/11	Pellagatti et al. (PMID: 16527891)
	Psoriasis	484598 (5427/479171)	Dönertaş et al. (PMID: 33959723)	5e-8 10000kb 0.001r2					GSE114869	300/20	Huang et al. (PMID: 31234830)
	inflammatory bowel disease	34652 (12882/21770)	Liu et al. (PMID:26192919 )	5e-6 10000kb 0.001r2					GSE58831	159/17	Gerstung et al. (PMID: 25574665 )
	rheumatoid arthritis (RA)	58284 (14361/43923)	Okada et al. (PMID: 24390342)	5e-8 10000kb 0.001r2
	multiple sclerosis (MS)	115803 (47429/68374)	IMSGC (PMID: 31604244)	5e-8 10000kb 0.001r2
	Polymyalgia rheumatica	403226 (3871/399355)	FinnGen(https://www.finngen.fi/en)	5e-6 10000kb 0.001r2
Mediator	731 types of immune cells	3757	Orrù et al. (PMID:32929287 )	1e-5 500kb 0.1r2
