# Supplementary material for: Observational and Genetic Association of Myelodysplastic Syndromes (MDS) and Autoimmune Diseases in Adults
Source: Mediators Inflamm. 2026 Feb 17;2026:3088404. doi: 10.1155/mi/3088404 (PMC12913224; doi:10.1155/mi/3088404)
Supplement: Supplementary file 3 — Supporting Information 3 Information of study cohort. The baseline characteristics of the study cohort (AIDs divided into three subtypes). [file MI-2026-3088404-s005.xlsx]

## Sheet: S3A
Characteristic		MDS without AIDs (n=251)	MDS with AIDs (n=91)
			Preexisting (n=19)	p value	Timely associated (n=61)	p value	Following (n=11)	p value
Age,mean(S.D.), years		58(14)	62(10.6)	0.227a	60(14)	0.296a	58(19)	0.994a
Female/Male, n(%)		94/157（37.5）	8/11(42.1)	0.687b	28/33(45.9)	0.225b	6/5(54.5)	0.343c
WHO 2016, n(%)	MDS-SLD	4(1.6)	0(0)	0.428c	2(3.3)	0.068c	0(0)	0.514c
	MDS-MLD	74(29.5)	11(57.9)		21(34.4)		2(18.2)
	MDS-EB1	60(23.9)	3(15.8)		7(11.5)		4(36.4)
	MDS-EB2	75(29.9)	3(15.8)		15(24.6)		3(27.3)
	MDS-RS-SLD	8(3.2)	0(0)		4(6.6)		0(0)
	MDS-RS-MLD	16(6.4)	1(5.3)		4(6.6)		0(0)
	MDS 5q syndrome	2(0.8)	0(0)		0(0)		0(0)
	MDS-U	12(4.8)	1(5.3)		8(13.1)		2(18.2)
Karyotype	normal,n(%)	150(59.8)	14(73.7)	0.231b	41(67.2)	0.284b	9(81.8)	0.210c
Karyotype IPSS-R	Very favourable	3(1.2)	0(0)	0.906c	1(1.6)	0.423c	0(0)	0.754c
	Favourable	163(64.9)	15(78.9)		47(77.0)		9(81.8)
	Intermediate	38(15.1)	2（10.5）		6（9.8）		2（18.2）
	Poor	19(7.6)	1（5.3）		2（3.3）		0(0)
	Very poor	28(11.2)	0(0)		5（8.2）		0(0)
IPSS	Low	17(6.8)	1(5.3)	0.117c	8(13.1)	0.208b	0(0)	0.729c
	Intermediate-1	128(51.0)	15(78.9)		34(55.7)		6(54.5)
	Intermediate-2	82(32.7)	3(15.8)		16(26.2)		5(45.5)
	High	24(9.6)	0(0)		3(4.9)		0(0)
IPSS-R	Very Low	2(0.8)	1(5.3)	0.064c	1(1.6)	0.102c	0(0)	0.269c
	Low	32(12.7)	3(15.8)		13(21.3)		1(9.1)
	Intermediate	62(24.7)	6(31.6)		19(31.1)		3(23.7)
	High	84(33.5)	8(42.1)		12(19.7)		1(9.1)
	Very High	71(28.3)	1(5.3)		16(26.2)		6(54.5)
AML, n(%)		38(15.1)	1(5.3)	0.327c	4(6.6)	0.078b	1(9.1)	1c
Bone marrow blasts,mean(S.D.), n(%)		6.9(5.2)	4.8(4.5)	0.089a	5.6(5.3)	0.089a	6.2(5.3)	0.585a
Death, n(%)		173(68.8)	9(47.4)	0.053b	44(72.1)	0.625b	11(100.0)	0.037c
PFS, median(IQR), months		24.1(7.5,42.9)	52.6(25.1,68.2)	0.014*e	29.5(9.2,44.0)	0.993e	18.7(16.0,24.1)	0.111e
Follow-up, median(IQR), months		26.6(10.4,43.8)	52.6(27.2,68.2)	0.017*e	30.8(9.2,44.0)	0.823e	22.4(17.3,24.2)	0.052e
1.AIDs: Autoimmune diseases 2.AML:Acute myeloid leukemia 3.PFS:Progression-free survival 4.IQR:Interquartile range 5.S.D.:standard derivation 6.a:Student’s t-test 7.b:Pearson test 8.c:Fisher-Freeman-halton exact test 9.e:log-rank test

## Sheet: S3B
Characteristic		MDS without SIAD (n=251)		MDS with AIDs (n=91)
				Preexisting (n=19)		Timely (n=61)		Following (n=11)
IPSS-R		IPSS-R ≤ 3.5（n=74)	IPSS-R > 3.5(n=177)	IPSS-R ≤ 3.5（n=2)	IPSS-R > 3.5(n=17)	IPSS-R ≤ 3.5（n=13)	IPSS-R > 3.5(n=48)	IPSS-R ≤ 3.5（n=4)	IPSS-R > 3.5(n=7)
Supportive Care	Blood Transfusion (N)	7	13	0	3	1	8	0	0
	Immunomodulators(N)	11	18	1	4	6	7	0	1
	Hematopoietic Growth Factors(N)	10	18	0	2	1	3	1	0
HMT	DEC(N)	33	88	1	4	3	13	2	3
	AZA(N)	3	9	0	1	0	5	1	1
	Both(N)	3	7	0	0	0	0	0	0
HSCT		4	12	0	0	0	1	0	0
Declination of Treatment		4	12	0	0	2	11	0	2
AIDs Treatment		-	-	1	13	9	30	3	4
	Glucocorticoid Treatment(N)	-	-	0	5	2	8	2	1
	Glucocorticoid dependence(N)	-	-	0	2	2	5	1	1
Declination of Treatment		-	-	1	4	4	18	1	3
1.SIAD：Systemic inflammatory and autoimmune diseases； 2.AIDs: Autoimmune diseases； 3.Blood Transfusion: Simple Blood Transfusion Therapy； 4.Immunomodulators: Combination Therapy with Immunomodulators (such as Lenalidomide); 5.Hematopoietic Growth Factors: Combination Therapy with Hematopoietic Growth Factors(such as rh-EPO) 6.HMT: Hypomethylating Therapy; 7.DEC: Decitabine; 8.AZA: Azacitidine; 9.…

## Sheet: S3C
MDS patients who receive professional treatment (excluding those who refuse treatment or refuse to receive treatment in accordance with guidelines)						Characteristic		MDS without SIAD (n=232)		MDS with AIDs (n=56)
Characteristic		MDS without SIAD (n=232)	MDS with AIDs (n=56)	p value
										Preexisting (n=13)		p value	Timely (n=37)		p value	Following (n=6)		p value
						AML, n(%)		37 (15.9%)		0		-	1 （2.7%）		-	0		-
AML, n(%)		37 (15.9%)	1 (1.8%)	0.01b*		Progression to AML, median(IQR), months		9.3 (3.45,12.9)		-		-	19.6		-	-		-
Progression to AML, median(IQR), months		9.3 (3.45,12.9)	19.6	0.481c		Death, n(%)		154 (66.4%)		5 （38.4%）		<0.001a***	22（59.5%）		0.525a	6（100%）		0.083b
Death, n(%)		154 (66.4%)	33 (58.9%)	0.294a		PFS, median(IQR), months		28.15 (9.84, 45.39)		57.47（30.92，71.93）		0.021c*	33.63（25.85，52.25）		0.126c	18.02（14.96，23.43）		0.107c
PFS, median(IQR), months		28.15 (9.84, 45.39)	34.23 (23.43, 53.95)	0.048c*		Follow-up, median(IQR), months		29.93 (12.23, 46.31)		57.47（30.92，71.93）		0.025c*	34.83（26.57，52.25）		0.182c	18.02（14.96，23.43）		0.037c*
Follow-up, median(IQR), months		29.93 (12.23, 46.31)	35.43 (24.14, 53.95)	0.084c		1.AIDs: Autoimmune diseases 2.SIAD：Systemic inflammatory and autoimmune diseases； 3.AML:Acute myeloid leukemia 4.PFS:Progression-free survival 5.IQR:Interquartile range 6.a:Pearson test 7.b:Fisher-Freeman-halton exact test 8.c:logic-rank
1.AIDs: Autoimmune diseases 2.SIAD：Systemic inflammatory and autoimmune diseases； 3.AML:Acute myeloid leukemia 4.PFS:Progression-free survival 5.IQR:Interquartile range 6.a:Pearson test 7.b:Fisher-Freeman-halton exact test 8.c:logic-rank
