# Supplementary material for: Observational and Genetic Association of Myelodysplastic Syndromes (MDS) and Autoimmune Diseases in Adults
Source: Mediators Inflamm. 2026 Feb 17;2026:3088404. doi: 10.1155/mi/3088404 (PMC12913224; doi:10.1155/mi/3088404)
Supplement: Supplementary file 4 — Supporting Information 4 MR. The forward MR was conducted to assess the causality of risk factors for AIDs on MDS (S1A). Reverse MR results were also listed and showed the effects of AIDs on MDS (S2A). Additionally, TSMR was performed to identify 15 immune cell phenotypes as the mediator in the causality between SLE (S3A) and MDS (S4A). [file MI-2026-3088404-s004.xlsx]

## Sheet: Supplementary table S1A
outcome	exposure	nsnp	b_MR Egger	se_MR Egger	pval_MR Egger	estimate_MR Egger	b_Weighted median	se_Weighted median	pval_Weighted median	estimate_Weighted median	b_Inverse variance weighted	se_Inverse variance weighted	pval_Inverse variance weighted	estimate_Inverse variance weighted	b_Weighted mode	se_Weighted mode	pval_Weighted mode	estimate_Weighted mode	b_Simple mode	se_Simple mode	pval_Simple mode	estimate_Simple mode	F	R2	Q_Inverse variance weighted	Q_df_Inverse variance weighted	Q_pval_Inverse variance weighted	egger_intercept	se	pval	outliers
Systemic lupus erythematosus	MDS	6	0.133573	0.187592	0.515769	1.14 (0.79-1.65)	0.117914	0.0486394	0.01534	1.13 (1.02-1.24)	0.0860093	0.0355161	0.0154483	1.09 (1.02-1.17)	0.120515	0.0688644	0.140517	1.13 (0.99-1.29)	0.123795	0.0793576	0.179515	1.13 (0.97-1.32)	27.0325	0.000361747	9.0671	5	0.106418	-0.0269294	0.101882	0.804593	NA
Systemic Vasculitis	MDS	11	-0.0356124	0.134576	0.797258	0.97 (0.74-1.26)	0.0492595	0.0665883	0.459444	1.05 (0.92-1.20)	-0.00586926	0.0489733	0.904605	0.99 (0.90-1.09)	0.0740044	0.088415	0.422138	1.08 (0.91-1.28)	0.0887405	0.100994	0.400201	1.09 (0.90-1.33)	27.4771	0.000670292	9.70543	10	0.466706	0.0172495	0.0722975	0.816767	NA
Type 1 diabetes	MDS	12	-0.0263877	0.040043	0.524789	0.97 (0.90-1.05)	0.0133821	0.0194557	0.491565	1.01 (0.98-1.05)	0.00802402	0.0126094	0.524548	1.01 (0.98-1.03)	-0.0384656	0.043417	0.394596	0.96 (0.88-1.05)	0.0402967	0.0413301	0.350516	1.04 (0.96-1.13)	27.1292	0.000722177	15.7231	11	0.151726	0.0201485	0.021698	0.374971	NA
Hypothyroidism	MDS	12	0.0280529	0.0220745	0.232557	1.03 (0.98-1.07)	-0.00729452	0.0112003	0.514866	0.99 (0.97-1.01)	-0.00592949	0.00841371	0.480971	0.99 (0.98-1.01)	-0.00402152	0.0159597	0.805702	1.00 (0.97-1.03)	-0.00402152	0.0173175	0.820629	1.00 (0.96-1.03)	27.1292	0.000722177	11.002	11	0.443096	-0.0197753	0.0118761	0.126857	NA
Idiopathic thrombocytopenic purpura	MDS	10	-0.0625473	0.142572	0.67248	0.94 (0.71-1.24)	0.107493	0.0630091	0.0880098	1.11 (0.98-1.26)	0.12294	0.0463998	0.00805935	1.13 (1.03-1.24)	0.0845084	0.0954226	0.398865	1.09 (0.90-1.31)	0.100998	0.10737	0.371443	1.11 (0.90-1.37)	27.9572	0.000620421	9.34799	9	0.405792	0.0998945	0.0726023	0.206135	NA
Psoriasis	MDS	12	0.000522026	0.000454724	0.277687	1.00 (1.00-1.00)	-3.47392e-05	0.000246581	0.887962	1.00 (1.00-1.00)	0.000126902	0.00017811	0.476161	1.00 (1.00-1.00)	-0.000195936	0.000441396	0.66572	1.00 (1.00-1.00)	-0.000183352	0.000452687	0.693221	1.00 (1.00-1.00)	27.1292	0.000722177	8.01929	11	0.711575	-0.000233045	0.000246767	0.367228	NA
inflammatory bowel disease	MDS	11	0.0267121	0.0490402	0.599196	1.03 (0.93-1.13)	0.000177481	0.023423	0.993954	1.00 (0.96-1.05)	-0.0261713	0.0167449	0.118067	0.97 (0.94-1.01)	0.0064739	0.0331517	0.849084	1.01 (0.94-1.07)	-0.00331512	0.0386496	0.933339	1.00 (0.92-1.08)	25.1956	0.000616131	13.2098	10	0.212179	-0.0302688	0.0259	0.272556	NA
rheumatoid arthritis	MDS	6	0.0229992	0.107736	0.841394	1.02 (0.83-1.26)	-0.0299228	0.0394739	0.448428	0.97 (0.90-1.05)	-0.0246382	0.030077	0.412688	0.98 (0.92-1.03)	-0.0382433	0.0454252	0.438248	0.96 (0.88-1.05)	-0.0445671	0.0510328	0.42245	0.96 (0.87-1.06)	27.5251	0.000368227	3.04322	5	0.693322	-0.0201382	0.0437335	0.669096	NA
multiple sclerosis	MDS	6	0.162354	0.141969	0.316583	1.18 (0.89-1.55)	0.0279495	0.0379278	0.461174	1.03 (0.95-1.11)	0.0488793	0.0389486	0.20949	1.05 (0.97-1.13)	0.0232965	0.0498665	0.660025	1.02 (0.93-1.13)	0.0278603	0.0586188	0.654625	1.03 (0.92-1.15)	27.5251	0.000368227	11.3757	5	0.0544198	-0.0538663	0.0646346	0.451493	NA
Polymyalgia rheumatica	MDS	11	0.0427163	0.0609518	0.501131	1.04 (0.93-1.18)	0.0561038	0.0293809	0.0561939	1.06 (1.00-1.12)	0.0197699	0.0203035	0.330197	1.02 (0.98-1.06)	0.0785885	0.0581717	0.206477	1.08 (0.97-1.21)	0.0826916	0.0518902	0.142113	1.09 (0.98-1.20)	27.4771	0.000670292	11.604	10	0.312432	-0.0132698	0.0326783	0.694175	NA

## Sheet: Supplementary table S2A
exposure	outcome	nsnp	b_MR Egger	se_MR Egger	pval_MR Egger	estimate_MR Egger	b_Weighted median	se_Weighted median	pval_Weighted median	estimate_Weighted median	b_Inverse variance weighted	se_Inverse variance weighted	pval_Inverse variance weighted	estimate_Inverse variance weighted	b_Weighted mode	se_Weighted mode	pval_Weighted mode	estimate_Weighted mode	b_Simple mode	se_Simple mode	pval_Simple mode	estimate_Simple mode	F	R2	Q_Inverse variance weighted	Q_df_Inverse variance weighted	Q_pval_Inverse variance weighted	egger_intercept	se	pval	outliers	global_test_p
Polymyalgia rheumatica	MDS	11	-0.0717982	0.336446	0.83577	0.93 (0.48-1.80)	0.109084	0.155476	0.482922	1.12 (0.82-1.51)	0.178712	0.119952	0.136258	1.20 (0.95-1.51)	0.102493	0.174068	0.569048	1.11 (0.79-1.56)	0.298341	0.274308	0.302284	1.35 (0.79-2.31)	52.9166	0.00144306	14.0273	10	0.171748	0.0633606	0.0768599	0.431037	NA	0.225
Systemic Vasculitis	MDS	8	0.277568	0.179638	0.173264	1.32 (0.93-1.88)	0.184811	0.106758	0.08343	1.20 (0.98-1.48)	0.104442	0.0817174	0.201219	1.11 (0.95-1.30)	0.193171	0.140469	0.211471	1.21 (0.92-1.60)	0.188594	0.147417	0.241554	1.21 (0.90-1.61)	22.418	0.000464409	2.20142	7	0.947856	-0.0693603	0.0640916	0.320725	NA	0.943
Idiopathic thrombocytopenic purpura	MDS	10	0.0665948	0.125673	0.610564	1.07 (0.84-1.37)	0.00836645	0.0940102	0.929086	1.01 (0.84-1.21)	0.0422062	0.0650371	0.516367	1.04 (0.92-1.18)	-0.00267175	0.14688	0.985884	1.00 (0.75-1.33)	0.00317135	0.153115	0.983927	1.00 (0.74-1.35)	24.0483	0.000491337	11.6276	9	0.23513	-0.0174487	0.070436	0.810588	NA	0.239
rheumatoid arthritis	MDS	40	0.192674	0.0902239	0.0392254	1.21 (1.02-1.45)	0.156074	0.0862157	0.0702536	1.17 (0.99-1.38)	0.0990447	0.0573231	0.0840183	1.10 (0.99-1.24)	0.14012	0.0830527	0.0995634	1.15 (0.98-1.35)	0.052712	0.154633	0.735021	1.05 (0.78-1.43)	123.462	0.0839084	36.2248	39	0.597148	-0.0243903	0.0181499	0.186975	NA	0.62
Systemic lupus erythematosus	MDS	41	-0.0778532	0.0749642	0.305416	0.93 (0.80-1.07)	0.0190087	0.0534967	0.722346	1.02 (0.92-1.13)	0.0246646	0.0363806	0.497797	1.02 (0.95-1.10)	0.0220883	0.0590245	0.710216	1.02 (0.91-1.15)	0.0139393	0.082874	0.867275	1.01 (0.86-1.19)	95.4437	0.270553	31.4503	40	0.830958	0.0421191	0.0269288	0.125875	NA	0.849333
Type 1 diabetes	MDS	78	0.103709	0.0693553	0.138969	1.11 (0.97-1.27)	-0.029468	0.0722965	0.683568	0.97 (0.84-1.12)	0.0399071	0.0419748	0.341736	1.04 (0.96-1.13)	-0.0789565	0.0831801	0.345477	0.92 (0.79-1.09)	-0.0414594	0.158111	0.793854	0.96 (0.70-1.31)	131.604	0.0198606	82.1722	77	0.322305	-0.0166585	0.0141554	0.242936	NA	0.25
Psoriasis	MDS	19	-2.85822	5.69315	0.622076	0.06 (0.00- 4025.32)	-4.49946	5.43518	0.407761	0.01 (0.00- 470.36)	-6.83665	4.6295	0.13974	0.00 (0.00- 9.37)	-4.74766	5.40509	0.391319	0.01 (0.00- 345.96)	-8.27057	10.6434	0.447216	0.00 (0.00-293766.35)	212.325	0.00829794	10.0146	18	0.931428	-0.029736	0.0247666	0.246351	NA	0.933333
inflammatory bowel disease	MDS	61	0.0230411	0.145381	0.874614	1.02 (0.77-1.36)	0.0819863	0.0865943	0.343748	1.09 (0.92-1.29)	-0.022854	0.0574952	0.691003	0.98 (0.87-1.09)	0.132273	0.141662	0.35419	1.14 (0.86-1.51)	0.232747	0.193696	0.234237	1.26 (0.86-1.84)	62.6291	0.109974	57.7409	60	0.55874	-0.00805633	0.0234394	0.732287	NA	0.561667
multiple sclerosis	MDS	64	0.204945	0.0753373	0.0084507	1.23 (1.06-1.42)	0.226355	0.0726534	0.00183605	1.25 (1.09-1.45)	0.0921388	0.0494068	0.0621953	1.10 (1.00-1.21)	0.196876	0.0737172	0.00961959	1.22 (1.05-1.41)	0.150391	0.145518	0.305325	1.16 (0.87-1.55)	81.6688	0.0449248	59.9216	63	0.586739	-0.0271005	0.0136634	0.0517522	NA	0.595333
Hypothyroidism	MDS	65	0.326162	0.192944	0.0958838	1.39 (0.95-2.02)	0.0412761	0.140291	0.768591	1.04 (0.79-1.37)	0.0598974	0.0858767	0.485501	1.06 (0.90-1.26)	0.205182	0.216736	0.347356	1.23 (0.80-1.88)	0.123671	0.319114	0.69964	1.13 (0.61-2.12)	80.3936	0.0127346	64.6975	64	0.452106	-0.030713	0.0199296	0.128307	NA	0.430667

## Sheet: Supplementary table S3A
id.exposure	outcome	exposure	nsnp	b_MR.Egger	se_MR.Egger	pval_MR.Egger	estimate_MR.Egger	b_Weighted.median	se_Weighted.median	pval_Weighted.median	estimate_Weighted.median	b_Inverse.variance.weighted.	se_Inverse.variance.weighted.	pval_Inverse.variance.weighted.	fdr_Inverse.variance.weighted.	estimate_Inverse.variance.weighted.	b_Weighted.mode	se_Weighted.mode	pval_Weighted.mode	estimate_Weighted.mode	b_Simple.mode	se_Simple.mode	pval_Simple.mode	estimate_Simple.mode	F	R2	Q_Inverse.variance.weighted	Q_df_Inverse.variance.weighted	Q_pval_Inverse.variance.weighted	egger_intercept	se	pval	outliers	global_test_p
ebi-a-GCST90001536	Systemic lupus erythematosus	CD45RA- CD4+ T cell %T cell || id:ebi-a-GCST90001536	22	-0.127745	0.0454043	0.0107319	0.88 (0.81-0.96)	-0.104819	0.0451885	0.0203633	0.90 (0.82-0.98)	-0.14071	0.0312841	6.86559e-06	0.00498442	0.87 (0.82-0.92)	-0.119656	0.0436481	0.0122314	0.89 (0.81-0.97)	-0.177387	0.0752792	0.0282442	0.84 (0.72-0.97)	26.9057	0.171325	25.2807	21	0.235209	-0.006336	0.0141357	0.658808	rs1051488, rs1639106, rs62539662	0.000333333
ebi-a-GCST90001485	Systemic lupus erythematosus	CD39+ resting CD4 regulatory T cell %CD4 regulatory T cell || id:ebi-a-GCST90001485	117	0.0529315	0.020396	0.0106854	1.05 (1.01-1.10)	0.066258	0.0208925	0.00151717	1.07 (1.03-1.11)	0.052667	0.0126958	3.34816e-05	0.00818641	1.05 (1.03-1.08)	0.0659217	0.0210532	0.00220351	1.07 (1.02-1.11)	0.0755901	0.042413	0.0773266	1.08 (0.99-1.17)	61.3667	1.94487	129.541	116	0.184061	-0.00011757	0.00680687	0.986249	NA	0.181667
ebi-a-GCST90001541	Systemic lupus erythematosus	Naive CD4+ T cell %CD4+ T cell || id:ebi-a-GCST90001541	29	0.0877945	0.0568895	0.134412	1.09 (0.98-1.22)	0.126749	0.0545919	0.0202463	1.14 (1.02-1.26)	0.147093	0.0354779	3.38282e-05	0.00818641	1.16 (1.08-1.24)	0.124278	0.0618641	0.0542793	1.13 (1.00-1.28)	0.252762	0.0976395	0.0151084	1.29 (1.06-1.56)	22.573	0.189848	34.5614	28	0.182998	0.020318	0.0142827	0.166315	rs33964890	0.034
ebi-a-GCST90001745	Systemic lupus erythematosus	CD20 on CD24+ CD27+ B cell || id:ebi-a-GCST90001745	46	-0.234419	0.12603	0.0695745	0.79 (0.62-1.01)	-0.234426	0.0590132	7.11438e-05	0.79 (0.70-0.89)	-0.184802	0.0460427	5.97716e-05	0.0108485	0.83 (0.76-0.91)	-0.23706	0.0872888	0.00934564	0.79 (0.66-0.94)	-0.287745	0.111961	0.0135503	0.75 (0.60-0.93)	27.6725	0.344993	74.025	45	0.00412809	0.0102495	0.0241999	0.67397	NA	0.005
ebi-a-GCST90001587	Systemic lupus erythematosus	CD16+ monocyte %monocyte || id:ebi-a-GCST90001587	23	0.259299	0.121557	0.0448734	1.30 (1.02-1.64)	0.195542	0.0733846	0.00770746	1.22 (1.05-1.40)	0.183677	0.0476749	0.000116818	0.0121157	1.20 (1.09-1.32)	0.178095	0.10662	0.109016	1.19 (0.97-1.47)	0.196026	0.124206	0.128783	1.22 (0.95-1.55)	29.194	0.183081	22.7187	22	0.417759	-0.0156587	0.0230301	0.503982	NA	0.378333
ebi-a-GCST90002025	Systemic lupus erythematosus	CD4 on Effector Memory CD4+ T cell || id:ebi-a-GCST90002025	17	0.125446	0.0492596	0.0223469	1.13 (1.03-1.25)	0.109226	0.0478505	0.0224505	1.12 (1.02-1.23)	0.112982	0.0290861	0.000102587	0.0121157	1.12 (1.06-1.19)	0.107756	0.042953	0.0232638	1.11 (1.02-1.21)	0.104014	0.0951444	0.290483	1.11 (0.92-1.34)	28.4019	0.163499	25.3241	16	0.0643119	-0.00673736	0.0172019	0.700815	rs142257721, rs1846190	0.0116667
ebi-a-GCST90002030	Systemic lupus erythematosus	CD39 on CD39+ activated CD4 regulatory T cell || id:ebi-a-GCST90002030	162	0.055462	0.0227983	0.0160877	1.06 (1.01-1.11)	0.048603	0.0222871	0.0292005	1.05 (1.00-1.10)	0.0461011	0.0118858	0.000105034	0.0121157	1.05 (1.02-1.07)	0.0636992	0.0213068	0.00323188	1.07 (1.02-1.11)	0.0450495	0.0438052	0.305302	1.05 (0.96-1.14)	63.6019	3.24849	161.495	161	0.474194	-0.00339917	0.00705414	0.630558	NA	0.484333
ebi-a-GCST90001483	Systemic lupus erythematosus	CD39+ resting CD4 regulatory T cell Absolute Count || id:ebi-a-GCST90001483	107	0.0626668	0.0224617	0.00626208	1.06 (1.02-1.11)	0.0627167	0.0222571	0.00483485	1.06 (1.02-1.11)	0.0514377	0.0136653	0.00016714	0.015168	1.05 (1.02-1.08)	0.0719032	0.0245734	0.00420037	1.07 (1.02-1.13)	0.0719032	0.047402	0.132273	1.07 (0.98-1.18)	58.0676	1.71195	114.367	106	0.27236	-0.00481611	0.00745263	0.51954	NA	0.254667
ebi-a-GCST90001547	Systemic lupus erythematosus	Terminally Differentiated CD4+ T cell %T cell || id:ebi-a-GCST90001547	30	-0.117702	0.11335	0.307971	0.89 (0.71-1.11)	-0.238058	0.0689531	0.000555507	0.79 (0.69-0.90)	-0.210457	0.0579264	0.000279948	0.0225824	0.81 (0.72-0.91)	-0.220135	0.125057	0.0889066	0.80 (0.63-1.03)	-0.267061	0.14896	0.0834366	0.77 (0.57-1.03)	28.34	0.245849	63.4294	29	0.000226988	-0.0223902	0.0235053	0.348964	rs1632969	<0.000333333333333333
ebi-a-GCST90001784	Systemic lupus erythematosus	CD25 on IgD+ CD38dim B cell || id:ebi-a-GCST90001784	28	0.0673793	0.0613909	0.282464	1.07 (0.95-1.21)	0.151122	0.048466	0.00182021	1.16 (1.06-1.28)	0.111208	0.0313061	0.0003819	0.0252054	1.12 (1.05-1.19)	0.181482	0.0855172	0.0431444	1.20 (1.01-1.42)	0.175083	0.0862646	0.0523586	1.19 (1.01-1.41)	40.1667	0.301867	39.4695	27	0.0573907	0.0149605	0.0164651	0.371898	NA	0.063
ebi-a-GCST90001924	Systemic lupus erythematosus	CD127 on CD28+ CD4+ T cell || id:ebi-a-GCST90001924	15	-0.124661	0.0541981	0.0386518	0.88 (0.79-0.98)	-0.108146	0.048032	0.0243517	0.90 (0.82-0.99)	-0.123641	0.0346532	0.000359785	0.0252054	0.88 (0.83-0.95)	-0.130545	0.0444918	0.0108822	0.88 (0.80-0.96)	-0.151271	0.0693102	0.0466004	0.86 (0.75-0.98)	23.7639	0.121118	17.2756	14	0.241788	0.000464428	0.0166766	0.978205	rs1551777	0.0323333
ebi-a-GCST90001535	Systemic lupus erythematosus	CD45RA- CD4+ T cell %CD4+ T cell || id:ebi-a-GCST90001535	22	-0.13157	0.0418351	0.00509678	0.88 (0.81-0.95)	-0.0941158	0.0461776	0.0415374	0.91 (0.83-1.00)	-0.11163	0.0322004	0.000526844	0.0318741	0.89 (0.84-0.95)	-0.108254	0.0450273	0.0255203	0.90 (0.82-0.98)	-0.143629	0.0747593	0.0683827	0.87 (0.75-1.00)	28.5012	0.181304	18.9327	21	0.589458	0.00898276	0.0120314	0.463987	NA	0.642667
ebi-a-GCST90002032	Systemic lupus erythematosus	CD39 on CD39+ CD4+ T cell || id:ebi-a-GCST90002032	118	0.0749305	0.0372012	0.0463026	1.08 (1.00-1.16)	0.0681322	0.0245609	0.00553692	1.07 (1.02-1.12)	0.0518339	0.0152556	0.000679566	0.0379512	1.05 (1.02-1.09)	0.0981882	0.0391693	0.013557	1.10 (1.02-1.19)	0.11602	0.060814	0.0588693	1.12 (1.00-1.27)	45.4673	1.78742	134.028	117	0.134274	-0.00698856	0.0101087	0.490734	NA	0.14
ebi-a-GCST90001849	Systemic lupus erythematosus	CD3 on HLA DR+ CD4+ T cell || id:ebi-a-GCST90001849	29	-0.275159	0.0825584	0.00250318	0.76 (0.65-0.89)	-0.131784	0.0485054	0.00658957	0.88 (0.80-0.96)	-0.105845	0.0318407	0.000886738	0.0459837	0.90 (0.85-0.96)	-0.171536	0.0622381	0.0101726	0.84 (0.75-0.95)	-0.10338	0.107363	0.343836	0.90 (0.73-1.11)	34.2514	0.314692	33.458	28	0.219288	0.0397843	0.0178259	0.034121	NA	0.223333
ebi-a-GCST90001833	Systemic lupus erythematosus	CD62L on CD62L+ Dendritic Cell || id:ebi-a-GCST90001833	15	-0.181107	0.146874	0.239382	0.83 (0.63-1.11)	-0.159041	0.0749671	0.033882	0.85 (0.74-0.99)	-0.178222	0.0541318	0.000993492	0.048085	0.84 (0.75-0.93)	-0.150808	0.114355	0.20841	0.86 (0.69-1.08)	-0.144512	0.121971	0.255818	0.87 (0.68-1.10)	22.9823	0.119145	9.53945	14	0.795021	0.000538379	0.0254784	0.983462	rs11773763, rs3917768	0.001
ebi-a-GCST90001597	Systemic lupus erythematosus	CD8dim T cell %T cell || id:ebi-a-GCST90001597	22	0.10022	0.0923832	0.2909	1.11 (0.92-1.32)	0.14231	0.0664949	0.0323416	1.15 (1.01-1.31)	0.148954	0.0469425	0.00150818	0.0684337	1.16 (1.06-1.27)	0.12305	0.0948169	0.208445	1.13 (0.94-1.36)	0.119557	0.106797	0.275577	1.13 (0.91-1.39)	25.4279	0.151434	14.6271	21	0.84119	0.0141463	0.0230969	0.547126	NA	0.848667
ebi-a-GCST90001976	Systemic lupus erythematosus	FSC-A on Natural Killer T || id:ebi-a-GCST90001976	11	-0.415957	0.235014	0.11052	0.66 (0.42-1.05)	-0.279942	0.112121	0.0125324	0.76 (0.61-0.94)	-0.246509	0.0789136	0.00178542	0.076248	0.78 (0.67-0.91)	-0.353484	0.223426	0.144707	0.70 (0.45-1.09)	-0.378295	0.211166	0.103481	0.69 (0.45-1.04)	21.3191	0.074859	12.4608	10	0.255398	0.0345364	0.0442597	0.455239	rs9560551	0.007
ebi-a-GCST90001672	Systemic lupus erythematosus	CD39+ CD8+ T cell Absolute Count || id:ebi-a-GCST90001672	143	0.0221402	0.0267073	0.408509	1.02 (0.97-1.08)	0.0448103	0.0211904	0.0344599	1.05 (1.00-1.09)	0.0419377	0.013569	0.00199695	0.0805435	1.04 (1.02-1.07)	0.0553702	0.0271807	0.0434962	1.06 (1.00-1.11)	0.0693193	0.0482974	0.153413	1.07 (0.97-1.18)	49.5139	2.02283	150.852	142	0.289754	0.00635882	0.00730565	0.385563	NA	0.301333
ebi-a-GCST90001476	Systemic lupus erythematosus	HLA DR++ monocyte %leukocyte || id:ebi-a-GCST90001476	9	-0.0166502	0.188762	0.932182	0.98 (0.68-1.42)	-0.0922148	0.0715224	0.197289	0.91 (0.79-1.05)	-0.152706	0.0537932	0.00452891	0.115372	0.86 (0.77-0.95)	-0.0555276	0.0817341	0.516075	0.95 (0.81-1.11)	-0.203427	0.118842	0.125303	0.82 (0.65-1.03)	33.6918	0.0834229	5.60674	8	0.691187	-0.0305404	0.0406144	0.476593	rs3749936, rs4548048, rs79281322	<0.000333333333333333
ebi-a-GCST90001491	Systemic lupus erythematosus	CD39+ activated CD4 regulatory T cell %CD4 regulatory T cell || id:ebi-a-GCST90001491	116	0.0654885	0.028501	0.0233995	1.07 (1.01-1.13)	0.0328756	0.0249511	0.187636	1.03 (0.98-1.09)	0.0431745	0.0151435	0.00435779	0.115372	1.04 (1.01-1.08)	0.0493823	0.0349167	0.159979	1.05 (0.98-1.13)	0.0970432	0.0551483	0.0811218	1.10 (0.99-1.23)	50.2497	1.65288	118.569	115	0.390957	-0.0076637	0.00823978	0.354292	NA	0.384667
ebi-a-GCST90001514	Systemic lupus erythematosus	Hematopoietic Stem Cell Absolute Count || id:ebi-a-GCST90001514	17	-0.130569	0.0577987	0.039201	0.88 (0.78-0.98)	-0.0596159	0.0496557	0.229912	0.94 (0.85-1.04)	-0.0965154	0.0333156	0.00376746	0.115372	0.91 (0.85-0.97)	-0.0614754	0.0702862	0.394707	0.94 (0.82-1.08)	-0.0892583	0.0850754	0.309692	0.91 (0.77-1.08)	30.3527	0.272346	18.6748	16	0.285889	0.0134599	0.0177204	0.459283	NA	0.252667
ebi-a-GCST90001543	Systemic lupus erythematosus	Effector Memory CD4+ T cell %CD4+ T cell || id:ebi-a-GCST90001543	22	-0.0906976	0.0543663	0.110844	0.91 (0.82-1.02)	-0.0863114	0.0488791	0.0774268	0.92 (0.83-1.01)	-0.0957148	0.0327528	0.00347417	0.115372	0.91 (0.85-0.97)	-0.108037	0.0426236	0.0192754	0.90 (0.83-0.98)	-0.135784	0.0765133	0.0904562	0.87 (0.75-1.01)	24.6683	0.157271	30.4476	21	0.0833566	-0.00257414	0.0186696	0.891715	rs9272050	0.018
ebi-a-GCST90001758	Systemic lupus erythematosus	CD20 on memory B cell || id:ebi-a-GCST90001758	45	-0.281507	0.154171	0.0748073	0.75 (0.56-1.02)	-0.137046	0.0611158	0.0249357	0.87 (0.77-0.98)	-0.143077	0.0502642	0.00442038	0.115372	0.87 (0.79-0.96)	-0.180675	0.101471	0.0818885	0.83 (0.68-1.02)	-0.211694	0.146805	0.156382	0.81 (0.61-1.08)	26.8119	0.32725	80.3315	44	0.000675725	0.0250839	0.0264061	0.347457	NA	0.001
ebi-a-GCST90001823	Systemic lupus erythematosus	IgD on IgD+ CD38- unswitched memory B cell || id:ebi-a-GCST90001823	24	-0.0495307	0.283867	0.86308	0.95 (0.55-1.66)	0.222262	0.0775917	0.00417665	1.25 (1.07-1.45)	0.229237	0.0808035	0.00455439	0.115372	1.26 (1.07-1.47)	0.276289	0.0915948	0.00614838	1.32 (1.10-1.58)	0.323658	0.131914	0.0221426	1.38 (1.07-1.79)	22.7246	0.293958	72.3172	23	5.30823e-07	0.0612498	0.0597956	0.316816	rs3117193, rs9268211	<0.000333333333333333
ebi-a-GCST90001853	Systemic lupus erythematosus	CD3 on activated CD4 regulatory T cell || id:ebi-a-GCST90001853	54	-0.0951918	0.0555674	0.0926536	0.91 (0.82-1.01)	-0.139392	0.0388273	0.000330605	0.87 (0.81-0.94)	-0.0846477	0.029122	0.00365311	0.115372	0.92 (0.87-0.97)	-0.135428	0.0430345	0.0027067	0.87 (0.80-0.95)	-0.135428	0.0789528	0.0921304	0.87 (0.75-1.02)	41.7922	0.730406	88.9896	53	0.00143529	0.00328668	0.0147006	0.823964	NA	0.001
ebi-a-GCST90002031	Systemic lupus erythematosus	CD39 on CD39+ secreting CD4 regulatory T cell || id:ebi-a-GCST90002031	110	0.0387586	0.028364	0.174629	1.04 (0.98-1.10)	0.0471047	0.0242116	0.05171	1.05 (1.00-1.10)	0.0426882	0.0145938	0.00344348	0.115372	1.04 (1.01-1.07)	0.0725265	0.0356397	0.0442781	1.08 (1.00-1.15)	0.132071	0.0624868	0.0368326	1.14 (1.01-1.29)	49.6623	1.8165	116.555	109	0.292802	0.00139328	0.00850007	0.870105	NA	0.289333
ebi-a-GCST90002099	Systemic lupus erythematosus	CD4RA on Terminally Differentiated CD4+ T cell || id:ebi-a-GCST90002099	25	0.120012	0.0313748	0.000867647	1.13 (1.06-1.20)	0.0532834	0.0353214	0.131419	1.05 (0.98-1.13)	0.0673024	0.023755	0.00460853	0.115372	1.07 (1.02-1.12)	0.0825402	0.0476576	0.0961197	1.09 (0.99-1.19)	0.0784368	0.059021	0.196357	1.08 (0.96-1.21)	25.9515	0.221421	27.1765	24	0.296296	-0.0321064	0.0124843	0.0170533	NA	0.268333
ebi-a-GCST90002106	Systemic lupus erythematosus	HLA DR on Dendritic Cell || id:ebi-a-GCST90002106	86	-0.140054	0.0467742	0.00361339	0.87 (0.79-0.95)	-0.0979254	0.029356	0.000850588	0.91 (0.86-0.96)	-0.0733576	0.0251689	0.00356133	0.115372	0.93 (0.88-0.98)	-0.0879262	0.0291553	0.00337962	0.92 (0.86-0.97)	-0.0879262	0.0673519	0.195253	0.92 (0.80-1.05)	51.2021	1.47091	225.466	85	1.1535e-14	0.0255405	0.0151623	0.0958021	rs2516466, rs34242956, rs3749937, rs3893463, rs41268902, rs7769158, rs9266268, rs929138	<0.000333333333333333
ebi-a-GCST90002118	Systemic lupus erythematosus	CD8 on CD28+ CD45RA- CD8+ T cell || id:ebi-a-GCST90002118	35	-0.0190333	0.116919	0.871676	0.98 (0.78-1.23)	0.0372322	0.0580394	0.521199	1.04 (0.93-1.16)	0.147196	0.050925	0.00384704	0.115372	1.16 (1.05-1.28)	-0.00502551	0.0621076	0.935983	0.99 (0.88-1.12)	-0.00906157	0.0988362	0.927488	0.99 (0.82-1.20)	26.7698	0.317962	70.0177	34	0.000269868	0.0392255	0.0249553	0.12553	rs1611434, rs1799964, rs28367685, rs55740958	<0.000333333333333333
ebi-a-GCST90001746	Systemic lupus erythematosus	CD20 on IgD+ CD24+ B cell || id:ebi-a-GCST90001746	34	-0.175806	0.134393	0.200142	0.84 (0.64-1.09)	-0.157081	0.067094	0.0192214	0.85 (0.75-0.97)	-0.15582	0.0557524	0.00519221	0.121598	0.86 (0.77-0.95)	-0.233991	0.114226	0.0485354	0.79 (0.63-0.99)	-0.301555	0.147026	0.048272	0.74 (0.55-0.99)	24.5734	0.226952	57.2631	33	0.00549791	0.00393768	0.0240171	0.870799	NA	0.009
ebi-a-GCST90002117	Systemic lupus erythematosus	HLA DR on HLA DR+ Natural Killer || id:ebi-a-GCST90002117	50	0.0708108	0.0941136	0.455486	1.07 (0.89-1.29)	0.0934997	0.0467922	0.045696	1.10 (1.00-1.20)	0.125804	0.0448817	0.00506268	0.121598	1.13 (1.04-1.24)	0.0851523	0.0509166	0.100822	1.09 (0.99-1.20)	0.0974757	0.0888306	0.277864	1.10 (0.93-1.31)	31.6357	0.52104	122.544	49	3.11723e-08	0.0132168	0.0198473	0.508648	rs146718864, rs2844509, rs34242956, rs55831773, rs6900833	<0.000333333333333333
ebi-a-GCST90001769	Systemic lupus erythematosus	CD24 on IgD- CD38- B cell || id:ebi-a-GCST90001769	26	0.0532001	0.0533578	0.32869	1.05 (0.95-1.17)	0.0706105	0.0495782	0.154382	1.07 (0.97-1.18)	0.0943815	0.0346537	0.00645819	0.133961	1.10 (1.03-1.18)	0.078764	0.0518633	0.141388	1.08 (0.98-1.20)	0.115296	0.0845823	0.184997	1.12 (0.95-1.32)	28.1599	0.19859	18.7579	25	0.808578	0.0139765	0.01377	0.320234	NA	0.830667
ebi-a-GCST90001821	Systemic lupus erythematosus	IgD on IgD+ CD24- B cell || id:ebi-a-GCST90001821	29	0.255667	0.148935	0.0974986	1.29 (0.96-1.73)	0.176641	0.0683285	0.00973301	1.19 (1.04-1.36)	0.122853	0.0448062	0.00610916	0.133961	1.13 (1.04-1.23)	0.253886	0.127183	0.0557182	1.29 (1.00-1.65)	0.32792	0.149581	0.0368367	1.39 (1.04-1.86)	26.122	0.205611	36.9088	28	0.120886	-0.0245783	0.0258591	0.350304	NA	0.135333
ebi-a-GCST90001854	Systemic lupus erythematosus	CD3 on CD39+ activated CD4 regulatory T cell || id:ebi-a-GCST90001854	52	-0.129061	0.0599042	0.0360475	0.88 (0.78-0.99)	-0.149682	0.0390295	0.000125511	0.86 (0.80-0.93)	-0.0843558	0.0308772	0.00629559	0.133961	0.92 (0.87-0.98)	-0.14447	0.0455349	0.00255815	0.87 (0.79-0.95)	-0.174032	0.0933026	0.0679054	0.84 (0.70-1.01)	39.0485	0.661763	88.1369	51	0.000961289	0.0132967	0.015255	0.38758	NA	0.000666667
ebi-a-GCST90001961	Systemic lupus erythematosus	CD25 on CD39+ CD4+ T cell || id:ebi-a-GCST90001961	69	-0.037392	0.0319922	0.246632	0.96 (0.90-1.03)	-0.0898642	0.0281671	0.0014208	0.91 (0.86-0.97)	-0.0479782	0.0175032	0.0061232	0.133961	0.95 (0.92-0.99)	-0.076094	0.0296326	0.0124334	0.93 (0.87-0.98)	0.0796753	0.0609168	0.195299	1.08 (0.96-1.22)	55.8908	1.22766	77.4231	68	0.203261	-0.0043432	0.0106223	0.683936	NA	0.200667
ebi-a-GCST90001411	Systemic lupus erythematosus	IgD+ CD24+ B cell %B cell || id:ebi-a-GCST90001411	12	-0.314587	0.165225	0.0860546	0.73 (0.53-1.01)	-0.174283	0.103421	0.0919533	0.84 (0.69-1.03)	-0.196302	0.0738112	0.00782536	0.134227	0.82 (0.71-0.95)	-0.185947	0.144977	0.226	0.83 (0.62-1.10)	-0.179379	0.160828	0.288475	0.84 (0.61-1.15)	21.9082	0.0714952	9.87675	11	0.541507	0.0240253	0.0300246	0.442197	rs12874404	0.026
ebi-a-GCST90001461	Systemic lupus erythematosus	Dendritic Cell Absolute Count || id:ebi-a-GCST90001461	27	-0.0719143	0.104285	0.496803	0.93 (0.76-1.14)	-0.0860369	0.0590907	0.145389	0.92 (0.82-1.03)	-0.13112	0.0486949	0.00708786	0.134227	0.88 (0.80-0.96)	-0.0959803	0.0624929	0.136654	0.91 (0.80-1.03)	-0.118044	0.10635	0.277177	0.89 (0.72-1.09)	43.5879	0.332332	39.4832	26	0.0438082	-0.0137074	0.0212818	0.525384	rs35855160, rs6427596	<0.000333333333333333
ebi-a-GCST90001489	Systemic lupus erythematosus	CD39+ activated CD4 regulatory T cell Absolute Count || id:ebi-a-GCST90001489	121	0.0663632	0.0367694	0.0736267	1.07 (0.99-1.15)	0.0616409	0.0266996	0.020961	1.06 (1.01-1.12)	0.0438701	0.0163127	0.00715972	0.134227	1.04 (1.01-1.08)	0.0897164	0.0446949	0.0469638	1.09 (1.00-1.19)	0.10776	0.0616853	0.0832088	1.11 (0.99-1.26)	45.6504	1.58597	128.891	120	0.27322	-0.00641165	0.00930201	0.491992	NA	0.277667
ebi-a-GCST90001493	Systemic lupus erythematosus	Secreting CD4 regulatory T cell %CD4 regulatory T cell || id:ebi-a-GCST90001493	46	-0.0687461	0.0226512	0.00402961	0.93 (0.89-0.98)	-0.0652265	0.026734	0.0146941	0.94 (0.89-0.99)	-0.0490653	0.0181349	0.00681878	0.134227	0.95 (0.92-0.99)	-0.0707452	0.0250205	0.00697799	0.93 (0.89-0.98)	-0.0784908	0.0488939	0.115418	0.92 (0.84-1.02)	41.5268	0.544364	43.3625	45	0.541491	0.0124414	0.00857977	0.154126	NA	0.559333
ebi-a-GCST90001496	Systemic lupus erythematosus	CD39+ secreting CD4 regulatory T cell %secreting CD4 regulatory T cell || id:ebi-a-GCST90001496	138	0.0178207	0.0289171	0.538748	1.02 (0.96-1.08)	0.0266477	0.0231087	0.24885	1.03 (0.98-1.07)	0.0383361	0.0143858	0.00770195	0.134227	1.04 (1.01-1.07)	0.0232714	0.0398574	0.560271	1.02 (0.95-1.11)	0.0770056	0.0542376	0.157942	1.08 (0.97-1.20)	51.8837	2.02328	139.757	137	0.418526	0.00666594	0.00812035	0.413144	NA	0.423667
ebi-a-GCST90001499	Systemic lupus erythematosus	Activated & resting CD4 regulatory T cell %CD4 regulatory T cell || id:ebi-a-GCST90001499	45	0.0702671	0.0224458	0.00313327	1.07 (1.03-1.12)	0.0644404	0.0273733	0.018566	1.07 (1.01-1.13)	0.048085	0.0181167	0.00795009	0.134227	1.05 (1.01-1.09)	0.0712872	0.0243604	0.0054084	1.07 (1.02-1.13)	0.0763813	0.048145	0.119791	1.08 (0.98-1.19)	41.9208	0.537367	42.6204	44	0.530809	-0.0138307	0.00826237	0.101403	NA	0.557667
ebi-a-GCST90001506	Systemic lupus erythematosus	CD25++ CD4+ T cell %T cell || id:ebi-a-GCST90001506	14	0.0683823	0.0917128	0.470255	1.07 (0.89-1.28)	0.152001	0.0754687	0.0440005	1.16 (1.00-1.35)	0.139383	0.0519349	0.00727909	0.134227	1.15 (1.04-1.27)	0.213049	0.102461	0.0579449	1.24 (1.01-1.51)	0.11418	0.136029	0.416425	1.12 (0.86-1.46)	27.2703	0.109959	12.7992	13	0.463436	0.0219497	0.0233689	0.366113	NA	0.401
ebi-a-GCST90001738	Systemic lupus erythematosus	CD19 on unswitched memory B cell || id:ebi-a-GCST90001738	20	-0.197473	0.150608	0.206279	0.82 (0.61-1.10)	-0.161419	0.0898498	0.0724081	0.85 (0.71-1.01)	-0.154925	0.0582804	0.00785449	0.134227	0.86 (0.76-0.96)	-0.286177	0.161296	0.0920509	0.75 (0.55-1.03)	-0.310509	0.171403	0.0858904	0.73 (0.52-1.03)	23.4613	0.127561	23.2578	19	0.226177	0.00757121	0.0240834	0.756851	NA	0.226667
ebi-a-GCST90001497	Systemic lupus erythematosus	CD39+ secreting CD4 regulatory T cell %CD4 regulatory T cell || id:ebi-a-GCST90001497	136	0.0353868	0.0295062	0.232528	1.04 (0.98-1.10)	0.0404776	0.0224271	0.0710977	1.04 (1.00-1.09)	0.0368135	0.0143644	0.010382	0.146081	1.04 (1.01-1.07)	0.0376948	0.0406017	0.354855	1.04 (0.96-1.12)	0.0769795	0.0575686	0.183414	1.08 (0.96-1.21)	53.2257	2.04455	137.427	135	0.425692	0.000456573	0.00821532	0.955762	NA	0.426
ebi-a-GCST90001512	Systemic lupus erythematosus	CD25++ CD45RA- CD4 not regulatory T cell %T cell || id:ebi-a-GCST90001512	17	-0.129335	0.0510566	0.0229509	0.88 (0.80-0.97)	-0.0978395	0.0440699	0.026412	0.91 (0.83-0.99)	-0.0824998	0.0318434	0.00957534	0.146081	0.92 (0.87-0.98)	-0.101096	0.0430328	0.0319808	0.90 (0.83-0.98)	-0.0977687	0.0580045	0.111285	0.91 (0.81-1.02)	26.2814	0.128989	25.5888	16	0.0600956	0.0259816	0.0182545	0.175115	rs61839660	0.001
ebi-a-GCST90001544	Systemic lupus erythematosus	Effector Memory CD4+ T cell %T cell || id:ebi-a-GCST90001544	23	-0.0447144	0.0575746	0.446034	0.96 (0.85-1.07)	-0.0971372	0.0514129	0.0588446	0.91 (0.82-1.00)	-0.108814	0.0422597	0.0100273	0.146081	0.90 (0.83-0.97)	-0.101679	0.0555754	0.080902	0.90 (0.81-1.01)	-0.123754	0.0830881	0.150572	0.88 (0.75-1.04)	25.9352	0.172766	37.1491	22	0.02278	-0.0300789	0.0190207	0.128737	rs33915496	0.00666667
ebi-a-GCST90001570	Systemic lupus erythematosus	Effector Memory CD4-CD8- T cell %CD4-CD8- T cell || id:ebi-a-GCST90001570	30	-0.0583906	0.0372522	0.128245	0.94 (0.88-1.01)	-0.039575	0.0397317	0.319224	0.96 (0.89-1.04)	-0.0704197	0.0272143	0.00966465	0.146081	0.93 (0.88-0.98)	-0.0674768	0.051224	0.198056	0.93 (0.85-1.03)	-0.0936567	0.0631223	0.148668	0.91 (0.80-1.03)	28.2866	0.245445	26.2365	29	0.612827	-0.00533172	0.0112752	0.639969	NA	0.626
ebi-a-GCST90001852	Systemic lupus erythematosus	CD3 on CD39+ resting CD4 regulatory T cell || id:ebi-a-GCST90001852	15	-0.110107	0.0784008	0.183636	0.90 (0.77-1.04)	-0.115951	0.0572764	0.0429269	0.89 (0.80-1.00)	-0.100695	0.0391144	0.0100424	0.146081	0.90 (0.84-0.98)	-0.119698	0.0650675	0.0871259	0.89 (0.78-1.01)	-0.0881722	0.0874274	0.330319	0.92 (0.77-1.09)	30.8299	0.170962	18.0671	14	0.203743	0.00346437	0.0233487	0.884323	NA	0.230333
ebi-a-GCST90001907	Systemic lupus erythematosus	CCR7 on naive CD4+ T cell || id:ebi-a-GCST90001907	17	-0.0599091	0.02988	0.0633561	0.94 (0.89-1.00)	-0.0631872	0.0331638	0.05674	0.94 (0.88-1.00)	-0.0622222	0.0242135	0.0101777	0.146081	0.94 (0.90-0.99)	-0.0657694	0.030547	0.0469153	0.94 (0.88-0.99)	-0.120623	0.0877278	0.18809	0.89 (0.75-1.05)	28.1782	0.162577	12.299	16	0.723154	-0.00180958	0.0136971	0.89665	NA	0.830333
ebi-a-GCST90001995	Systemic lupus erythematosus	CX3CR1 on monocyte || id:ebi-a-GCST90001995	26	-0.20347	0.157906	0.209839	0.82 (0.60-1.11)	-0.115552	0.0719275	0.108162	0.89 (0.77-1.03)	-0.164399	0.0631663	0.00925109	0.146081	0.85 (0.75-0.96)	-0.128692	0.108241	0.245637	0.88 (0.71-1.09)	-0.24065	0.148065	0.116641	0.79 (0.59-1.05)	28.4655	0.204404	54.9861	25	0.000494206	0.00897744	0.0331306	0.78873	NA	0.000333333
ebi-a-GCST90002059	Systemic lupus erythematosus	CD8 on Natural Killer T || id:ebi-a-GCST90002059	18	0.120696	0.0817563	0.159275	1.13 (0.96-1.32)	0.141802	0.0626805	0.023679	1.15 (1.02-1.30)	0.104214	0.0407065	0.0104631	0.146081	1.11 (1.02-1.20)	0.136717	0.0626805	0.0435044	1.15 (1.01-1.30)	-0.0178538	0.105722	0.867888	0.98 (0.80-1.21)	22.216	0.128011	25.0232	17	0.0941912	-0.00543688	0.02113	0.800223	NA	0.128333
ebi-a-GCST90002104	Systemic lupus erythematosus	HLA DR on myeloid Dendritic Cell || id:ebi-a-GCST90002104	72	-0.159394	0.051222	0.00269124	0.85 (0.77-0.94)	-0.115191	0.030644	0.000170595	0.89 (0.84-0.95)	-0.0723123	0.0277928	0.00927254	0.146081	0.93 (0.88-0.98)	-0.0879972	0.0338634	0.0113757	0.92 (0.86-0.98)	-0.111525	0.0834851	0.185857	0.89 (0.76-1.05)	56.0247	1.35649	198.545	71	5.22943e-14	0.0328257	0.0163567	0.0486274	rs11754075, rs2252937, rs3893463, rs9266268	<0.000333333333333333
ebi-a-GCST90001680	Systemic lupus erythematosus	CD25++ CD8+ T cell %CD8+ T cell || id:ebi-a-GCST90001680	12	0.21439	0.104587	0.0675236	1.24 (1.01-1.52)	0.127684	0.0770737	0.0975901	1.14 (0.98-1.32)	0.133713	0.052885	0.0114591	0.155285	1.14 (1.03-1.27)	0.110202	0.0811469	0.201647	1.12 (0.95-1.31)	0.104041	0.114059	0.381239	1.11 (0.89-1.39)	23.6767	0.089222	12.2239	11	0.347051	-0.0191336	0.0209236	0.382001	rs12319878, rs7899856	0.003
ebi-a-GCST90002103	Systemic lupus erythematosus	CD45RA on CD39+ resting CD4 regulatory T cell || id:ebi-a-GCST90002103	11	0.0984813	0.0554695	0.109567	1.10 (0.99-1.23)	0.0377064	0.0452603	0.404788	1.04 (0.95-1.13)	0.0869632	0.0344327	0.0115501	0.155285	1.09 (1.02-1.17)	0.0501106	0.056696	0.39753	1.05 (0.94-1.17)	0.0153981	0.0696885	0.829573	1.02 (0.89-1.16)	26.5488	0.109115	13.2524	10	0.2099	-0.00935548	0.0298427	0.76105	NA	0.291333
ebi-a-GCST90001398	Systemic lupus erythematosus	Unswitched memory B cell Absolute Count || id:ebi-a-GCST90001398	14	-0.0922791	0.201967	0.655902	0.91 (0.61-1.35)	0.197617	0.0975091	0.0426976	1.22 (1.01-1.48)	0.175942	0.0714737	0.0138307	0.157941	1.19 (1.04-1.37)	0.214965	0.133594	0.1316	1.24 (0.95-1.61)	0.214965	0.147251	0.168069	1.24 (0.93-1.65)	22.4056	0.0853095	18.1875	13	0.150527	0.0491957	0.0339208	0.172603	NA	0.199333
ebi-a-GCST90001412	Systemic lupus erythematosus	IgD+ CD24+ B cell Absolute Count || id:ebi-a-GCST90001412	18	0.0744131	0.239789	0.760318	1.08 (0.67-1.72)	0.113405	0.0847089	0.180647	1.12 (0.95-1.32)	0.148542	0.0596678	0.0127932	0.157941	1.16 (1.03-1.30)	0.131904	0.137025	0.349228	1.14 (0.87-1.49)	0.206015	0.141882	0.164704	1.23 (0.93-1.62)	23.6717	0.115769	18.3994	17	0.364075	0.0118174	0.0368497	0.752594	NA	0.393
ebi-a-GCST90001439	Systemic lupus erythematosus	IgD+ CD24+ B cell %lymphocyte || id:ebi-a-GCST90001439	17	0.3635	0.205807	0.0976968	1.44 (0.96-2.15)	0.171348	0.0813725	0.035228	1.19 (1.01-1.39)	0.146771	0.0598664	0.0142205	0.157941	1.16 (1.03-1.30)	0.178663	0.123716	0.167999	1.20 (0.94-1.52)	0.181659	0.132497	0.189288	1.20 (0.92-1.55)	25.8216	0.119055	17.0017	16	0.385487	-0.0331845	0.030082	0.287352	NA	0.395
ebi-a-GCST90001462	Systemic lupus erythematosus	CD62L- Dendritic Cell Absolute Count || id:ebi-a-GCST90001462	35	-0.0582209	0.0655313	0.380732	0.94 (0.83-1.07)	-0.0508238	0.0477689	0.287351	0.95 (0.87-1.04)	-0.0709429	0.0290422	0.0145758	0.157941	0.93 (0.88-0.99)	-0.0709927	0.0476423	0.145412	0.93 (0.85-1.02)	-0.0746655	0.0850008	0.385887	0.93 (0.79-1.10)	58.2341	0.554553	47.7154	34	0.0594477	-0.00382069	0.0166583	0.820007	rs146718864, rs35855160, rs6427596	<0.000333333333333333
ebi-a-GCST90001484	Systemic lupus erythematosus	CD39+ resting CD4 regulatory T cell %resting CD4 regulatory T cell || id:ebi-a-GCST90001484	115	0.0538922	0.0328202	0.103361	1.06 (0.99-1.13)	0.07061	0.0264758	0.00765391	1.07 (1.02-1.13)	0.0435361	0.0178129	0.0145224	0.157941	1.04 (1.01-1.08)	0.0626773	0.0383413	0.104866	1.06 (0.99-1.15)	0.147204	0.0570288	0.0111137	1.16 (1.04-1.30)	52.1066	1.69463	150.066	114	0.0132786	-0.00344212	0.00914765	0.707411	NA	0.0136667
ebi-a-GCST90001486	Systemic lupus erythematosus	Activated CD4 regulatory T cell Absolute Count || id:ebi-a-GCST90001486	13	-0.0622329	0.0331649	0.0873554	0.94 (0.88-1.00)	-0.0701283	0.0409322	0.0866606	0.93 (0.86-1.01)	-0.0664356	0.0269874	0.0138269	0.157941	0.94 (0.89-0.99)	-0.0682176	0.0380716	0.0983922	0.93 (0.87-1.01)	-0.0167416	0.065511	0.802623	0.98 (0.86-1.12)	23.6754	0.089783	11.6238	12	0.476349	-0.00416877	0.0181277	0.822338	NA	0.577333
ebi-a-GCST90001516	Systemic lupus erythematosus	Immature Myeloid-Derived Suppressor Cells %CD33dim HLA DR- CD66b- || id:ebi-a-GCST90001516	14	0.109379	0.105028	0.318203	1.12 (0.91-1.37)	0.0649871	0.0621403	0.295648	1.07 (0.94-1.21)	0.104487	0.0421772	0.0132364	0.157941	1.11 (1.02-1.21)	0.0926976	0.0880593	0.311665	1.10 (0.92-1.30)	0.101787	0.101957	0.336339	1.11 (0.91-1.35)	24.5174	0.182227	16.5639	13	0.220014	-0.00160681	0.0304198	0.958743	rs12482767, rs62115996	<0.000333333333333333
ebi-a-GCST90001573	Systemic lupus erythematosus	Terminally Differentiated CD4-CD8- T cell %CD4-CD8- T cell || id:ebi-a-GCST90001573	28	0.0758592	0.0501727	0.142604	1.08 (0.98-1.19)	0.079907	0.0499182	0.109431	1.08 (0.98-1.19)	0.0797641	0.0324555	0.0139852	0.157941	1.08 (1.02-1.15)	0.0841585	0.0534846	0.127247	1.09 (0.98-1.21)	0.144452	0.0780268	0.0750915	1.16 (0.99-1.35)	26.6555	0.216042	28.3536	27	0.39292	0.00136317	0.0129168	0.916762	NA	0.424
ebi-a-GCST90001679	Systemic lupus erythematosus	CD25++ CD8+ T cell %T cell || id:ebi-a-GCST90001679	11	0.0903475	0.0904904	0.344161	1.09 (0.92-1.31)	0.145555	0.0705556	0.0391143	1.16 (1.01-1.33)	0.128206	0.0517325	0.013203	0.157941	1.14 (1.03-1.26)	0.136557	0.0935974	0.175254	1.15 (0.95-1.38)	0.182877	0.117764	0.151494	1.20 (0.95-1.51)	23.1705	0.0800508	10.2392	10	0.419767	0.0123454	0.023591	0.613398	NA	0.454667
ebi-a-GCST90001975	Systemic lupus erythematosus	FSC-A on HLA DR+ T cell || id:ebi-a-GCST90001975	10	-0.332529	0.319826	0.328871	0.72 (0.38-1.34)	0.242986	0.104807	0.0204269	1.28 (1.04-1.57)	0.184913	0.075358	0.0141359	0.157941	1.20 (1.04-1.39)	0.263227	0.176417	0.169876	1.30 (0.92-1.84)	0.257631	0.190913	0.210151	1.29 (0.89-1.88)	21.846	0.0709242	9.31427	9	0.408784	0.0796812	0.0478636	0.134528	rs62074942	0.0413333
ebi-a-GCST90002005	Systemic lupus erythematosus	CD16 on CD14+ CD16+ monocyte || id:ebi-a-GCST90002005	45	0.0838869	0.0624765	0.186416	1.09 (0.96-1.23)	0.0478666	0.0398558	0.229753	1.05 (0.97-1.13)	0.0792052	0.0319806	0.0132616	0.157941	1.08 (1.02-1.15)	0.0601499	0.0409095	0.148592	1.06 (0.98-1.15)	0.115365	0.0956038	0.233996	1.12 (0.93-1.35)	58.8116	0.657075	71.1778	44	0.0058605	-0.0013557	0.0154778	0.930609	rs11808074, rs146718864, rs35855160	<0.000333333333333333
ebi-a-GCST90002079	Systemic lupus erythematosus	SSC-A on lymphocyte || id:ebi-a-GCST90002079	21	-0.223732	0.196457	0.268928	0.80 (0.54-1.18)	-0.193085	0.0803707	0.0162863	0.82 (0.70-0.97)	-0.136536	0.0543369	0.0119784	0.157941	0.87 (0.78-0.97)	-0.194111	0.0979118	0.0613284	0.82 (0.68-1.00)	-0.178121	0.137381	0.209548	0.84 (0.64-1.10)	22.1207	0.148254	23.5768	20	0.261367	0.0146277	0.0313725	0.646332	rs17875358, rs79281322	<0.000333333333333333
ebi-a-GCST90002081	Systemic lupus erythematosus	SSC-A on CD4+ T cell || id:ebi-a-GCST90002081	31	-0.00355588	0.128403	0.978097	1.00 (0.77-1.28)	-0.151833	0.0740706	0.0403798	0.86 (0.74-0.99)	-0.112792	0.0452676	0.0127143	0.157941	0.89 (0.82-0.98)	-0.20271	0.1546	0.199743	0.82 (0.60-1.11)	-0.198824	0.169851	0.250982	0.82 (0.59-1.14)	25.0388	0.247343	43.3061	30	0.0550502	-0.0229778	0.0244565	0.355214	rs2524030, rs28361065	<0.000333333333333333
ebi-a-GCST90001572	Systemic lupus erythematosus	Terminally Differentiated CD4-CD8- T cell Absolute Count || id:ebi-a-GCST90001572	19	0.0756088	0.0781633	0.346946	1.08 (0.93-1.26)	0.119427	0.063579	0.0603257	1.13 (0.99-1.28)	0.109018	0.0451458	0.0157442	0.168093	1.12 (1.02-1.22)	0.129995	0.067608	0.0704762	1.14 (1.00-1.30)	0.141321	0.0829749	0.10574	1.15 (0.98-1.36)	27.16	0.150696	17.1618	18	0.512006	0.00841392	0.0160697	0.607322	rs10422969, rs28368843	0.00466667
ebi-a-GCST90001859	Systemic lupus erythematosus	CD3 on CD8+ T cell || id:ebi-a-GCST90001859	37	-0.113158	0.0577037	0.0578723	0.89 (0.80-1.00)	-0.120967	0.0508923	0.0174578	0.89 (0.80-0.98)	-0.08534	0.0355529	0.0163785	0.17233	0.92 (0.86-0.98)	-0.170549	0.0502096	0.00167681	0.84 (0.76-0.93)	-0.191658	0.0970357	0.0559596	0.83 (0.68-1.00)	32.9729	0.408487	64.629	36	0.00236638	0.010219	0.0166063	0.542291	NA	0.00166667
ebi-a-GCST90001495	Systemic lupus erythematosus	CD39+ secreting CD4 regulatory T cell Absolute Count || id:ebi-a-GCST90001495	129	0.0842769	0.0329559	0.011726	1.09 (1.02-1.16)	0.0438628	0.0249413	0.0786389	1.04 (0.99-1.10)	0.0354514	0.0148979	0.0173306	0.179744	1.04 (1.01-1.07)	0.0608507	0.0409159	0.139417	1.06 (0.98-1.15)	0.074781	0.0584725	0.203243	1.08 (0.96-1.21)	48.8956	1.80375	146.87	128	0.121577	-0.0151861	0.00898789	0.093555	NA	0.114667
ebi-a-GCST90001900	Systemic lupus erythematosus	CD28 on resting CD4 regulatory T cell || id:ebi-a-GCST90001900	15	-0.194152	0.10015	0.0745687	0.82 (0.68-1.00)	-0.108167	0.053172	0.0419233	0.90 (0.81-1.00)	-0.0909161	0.0382989	0.0176034	0.18	0.91 (0.85-0.98)	-0.11794	0.0551197	0.0504744	0.89 (0.80-0.99)	-0.189506	0.0868661	0.0466821	0.83 (0.70-0.98)	49.7248	0.246598	19.8162	14	0.136043	0.029736	0.0257659	0.269242	NA	0.191
ebi-a-GCST90001556	Systemic lupus erythematosus	Effector Memory CD8+ T cell %T cell || id:ebi-a-GCST90001556	12	-0.13905	0.078308	0.10617	0.87 (0.75-1.01)	-0.0956841	0.0780382	0.220154	0.91 (0.78-1.06)	-0.128375	0.0545482	0.0186015	0.184996	0.88 (0.79-0.98)	-0.101124	0.086762	0.268453	0.90 (0.76-1.07)	-0.10796	0.114793	0.36717	0.90 (0.72-1.12)	23.552	0.0819427	10.6951	11	0.46915	0.0041415	0.0211152	0.848431	rs2442737	0.00333333
ebi-a-GCST90002105	Systemic lupus erythematosus	HLA DR on plasmacytoid Dendritic Cell || id:ebi-a-GCST90002105	102	-0.0986503	0.0430807	0.0241282	0.91 (0.83-0.99)	-0.0822292	0.025879	0.00148579	0.92 (0.88-0.97)	-0.0567139	0.0240795	0.0185086	0.184996	0.94 (0.90-0.99)	-0.0764083	0.0256194	0.00358474	0.93 (0.88-0.97)	-0.1124	0.0640294	0.0822144	0.89 (0.79-1.01)	48.7306	1.648	294.01	101	9.61927e-21	0.0170868	0.0145674	0.243603	rs17843648, rs1800630, rs28360975, rs28695590, rs28732228, rs34242956, rs9266268, rs929138, rs9469268	<0.000333333333333333
ebi-a-GCST90002002	Systemic lupus erythematosus	PDL-1 on monocyte || id:ebi-a-GCST90002002	11	-0.038327	0.154081	0.809141	0.96 (0.71-1.30)	0.126373	0.0948976	0.182968	1.13 (0.94-1.37)	0.207029	0.0883855	0.0191633	0.188008	1.23 (1.03-1.46)	0.103482	0.107678	0.359196	1.11 (0.90-1.37)	0.169402	0.128771	0.217696	1.18 (0.92-1.52)	23.2886	0.0701714	18.6723	10	0.044628	0.0622389	0.0335232	0.096335	NA	0.078
ebi-a-GCST90001664	Systemic lupus erythematosus	CD28+ CD45RA+ CD8dim T cell %T cell || id:ebi-a-GCST90001664	42	0.0232855	0.0221237	0.298882	1.02 (0.98-1.07)	0.0432002	0.0241354	0.0734684	1.04 (1.00-1.09)	0.0460586	0.0197763	0.0198602	0.189717	1.05 (1.01-1.09)	0.0376873	0.0215666	0.0880403	1.04 (1.00-1.08)	0.136765	0.0467392	0.0055737	1.15 (1.05-1.26)	32.5265	0.392331	67.6492	41	0.00548269	0.0224405	0.0110604	0.0491608	rs2252937, rs3134771, rs78470849	<0.000333333333333333
ebi-a-GCST90001691	Systemic lupus erythematosus	CD28+ CD45RA- CD8+ T cell %T cell || id:ebi-a-GCST90001691	26	-0.0519951	0.0241547	0.0416186	0.95 (0.91-1.00)	-0.0389635	0.0265859	0.142766	0.96 (0.91-1.01)	-0.0442233	0.0189804	0.0198093	0.189717	0.96 (0.92-0.99)	-0.0420359	0.0239462	0.0914342	0.96 (0.91-1.00)	-0.0177652	0.05128	0.731915	0.98 (0.89-1.09)	28.5551	0.21366	29.5716	25	0.240732	0.00708363	0.0110518	0.527631	NA	0.304
ebi-a-GCST90001449	Systemic lupus erythematosus	CD11c+ monocyte %monocyte || id:ebi-a-GCST90001449	8	-0.376459	0.119329	0.0196944	0.69 (0.54-0.87)	-0.120127	0.0884896	0.174615	0.89 (0.75-1.05)	-0.132999	0.05866	0.0233722	0.220366	0.88 (0.78-0.98)	-0.104204	0.131671	0.454687	0.90 (0.70-1.17)	-0.128003	0.142316	0.398308	0.88 (0.67-1.16)	20.5414	0.0536755	10.3719	7	0.168461	0.0589233	0.0251501	0.0576178	NA	0.171
ebi-a-GCST90001860	Systemic lupus erythematosus	CD3 on CD39+ CD4+ T cell || id:ebi-a-GCST90001860	56	-0.138342	0.054754	0.0144798	0.87 (0.78-0.97)	-0.11252	0.0369785	0.00234352	0.89 (0.83-0.96)	-0.0648012	0.0287016	0.023961	0.223022	0.94 (0.89-0.99)	-0.117134	0.035135	0.00153778	0.89 (0.83-0.95)	-0.107456	0.0746767	0.155832	0.90 (0.78-1.04)	42.341	0.763057	96.6041	55	0.000450622	0.0251815	0.0160445	0.122377	NA	0.000666667
ebi-a-GCST90001423	Systemic lupus erythematosus	CD20- CD38- B cell Absolute Count || id:ebi-a-GCST90001423	10	0.129008	0.23913	0.604237	1.14 (0.71-1.82)	0.119805	0.131151	0.360985	1.13 (0.87-1.46)	0.199783	0.0909818	0.028102	0.224163	1.22 (1.02-1.46)	0.110452	0.160521	0.508744	1.12 (0.82-1.53)	0.0780693	0.211511	0.720585	1.08 (0.71-1.64)	21.7946	0.0592569	10.4886	9	0.312393	0.0123572	0.0376394	0.75111	rs72492305	0.007
ebi-a-GCST90001444	Systemic lupus erythematosus	CD20- CD38- B cell %lymphocyte || id:ebi-a-GCST90001444	16	0.148679	0.131209	0.276186	1.16 (0.90-1.50)	0.106737	0.0888318	0.229534	1.11 (0.93-1.32)	0.145478	0.0664086	0.0284767	0.224163	1.16 (1.02-1.32)	0.126894	0.125386	0.327571	1.14 (0.89-1.45)	0.144178	0.143762	0.331816	1.16 (0.87-1.53)	21.7429	0.0945854	11.9902	15	0.679772	-0.000683702	0.0241717	0.977834	rs72492305	0.0496667
ebi-a-GCST90001451	Systemic lupus erythematosus	CD62L- monocyte %monocyte || id:ebi-a-GCST90001451	19	-0.0116747	0.120791	0.924133	0.99 (0.78-1.25)	0.0949235	0.0594914	0.110582	1.10 (0.98-1.24)	0.0922447	0.041886	0.0276456	0.224163	1.10 (1.01-1.19)	0.0708339	0.072274	0.340039	1.07 (0.93-1.24)	0.147696	0.0899764	0.118051	1.16 (0.97-1.38)	31.2544	0.192289	20.3221	18	0.314982	0.0244392	0.026392	0.367402	NA	0.366333
ebi-a-GCST90001511	Systemic lupus erythematosus	CD25++ CD45RA- CD4 not regulatory T cell %CD4+ T cell || id:ebi-a-GCST90001511	18	-0.142861	0.0440134	0.00506501	0.87 (0.80-0.94)	-0.0912133	0.0455444	0.0452058	0.91 (0.83-1.00)	-0.0728259	0.0332875	0.0286855	0.224163	0.93 (0.87-0.99)	-0.112008	0.0488969	0.0350309	0.89 (0.81-0.98)	-0.148893	0.0721397	0.0546301	0.86 (0.75-0.99)	26.5257	0.137809	22.2868	17	0.17394	0.033838	0.013797	0.0260389	rs61839660	0.00833333
ebi-a-GCST90001569	Systemic lupus erythematosus	Effector Memory CD4-CD8- T cell Absolute Count || id:ebi-a-GCST90001569	17	0.213537	0.179002	0.251423	1.24 (0.87-1.76)	0.169492	0.0868311	0.0509411	1.18 (1.00-1.40)	0.1399	0.0634516	0.0274665	0.224163	1.15 (1.02-1.30)	0.162971	0.129516	0.226331	1.18 (0.91-1.52)	0.139902	0.142178	0.339766	1.15 (0.87-1.52)	23.737	0.118072	9.27628	16	0.901601	-0.0127361	0.0289491	0.666247	NA	0.893667
ebi-a-GCST90001579	Systemic lupus erythematosus	CD14- CD16+ monocyte Absolute Count || id:ebi-a-GCST90001579	17	-0.0589197	0.0668609	0.392096	0.94 (0.83-1.07)	-0.0567932	0.0568726	0.317987	0.94 (0.85-1.06)	-0.119414	0.0536307	0.0259739	0.224163	0.89 (0.80-0.99)	-0.0607198	0.0489082	0.232312	0.94 (0.86-1.04)	-0.100892	0.109532	0.370668	0.90 (0.73-1.12)	25.0504	0.11656	26.423	16	0.0483593	-0.0294306	0.0204874	0.171384	NA	0.118333
ebi-a-GCST90001640	Systemic lupus erythematosus	CD3- lymphocyte %lymphocyte || id:ebi-a-GCST90001640	3	-0.390399	0.54968	0.60685	0.68 (0.23-1.99)	-0.305475	0.159822	0.0559602	0.74 (0.54-1.01)	-0.278437	0.126136	0.0272835	0.224163	0.76 (0.59-0.97)	-0.319444	0.170827	0.202406	0.73 (0.52-1.02)	-0.351602	0.192015	0.208559	0.70 (0.48-1.03)	20.1051	0.0163584	1.97502	2	0.372503	0.0231117	0.107679	0.865401	NA	NA
ebi-a-GCST90001658	Systemic lupus erythematosus	CD39+ CD4+ T cell %T cell || id:ebi-a-GCST90001658	155	-0.00129596	0.0288093	0.964179	1.00 (0.94-1.06)	0.02716	0.0239438	0.25666	1.03 (0.98-1.08)	0.0311091	0.0139633	0.0258856	0.224163	1.03 (1.00-1.06)	0.0222771	0.0291833	0.446421	1.02 (0.97-1.08)	-0.0822939	0.052218	0.117085	0.92 (0.83-1.02)	50.034	2.18912	182.983	154	0.0553162	0.0104124	0.00786702	0.187625	NA	0.051
ebi-a-GCST90001732	Systemic lupus erythematosus	CD19 on IgD- CD27- B cell || id:ebi-a-GCST90001732	18	-0.0206194	0.0957921	0.832291	0.98 (0.81-1.18)	0.065817	0.079821	0.409623	1.07 (0.91-1.25)	0.12361	0.05659	0.0289402	0.224163	1.13 (1.01-1.26)	-0.0110838	0.0926911	0.90622	0.99 (0.82-1.19)	0.0896351	0.139713	0.52971	1.09 (0.83-1.44)	21.1545	0.103608	13.9805	17	0.668479	0.0365472	0.019585	0.0804695	NA	0.637
ebi-a-GCST90001772	Systemic lupus erythematosus	CD24 on unswitched memory B cell || id:ebi-a-GCST90001772	28	0.0283135	0.0350656	0.426736	1.03 (0.96-1.10)	0.0610056	0.0366881	0.0963492	1.06 (0.99-1.14)	0.0516366	0.0236522	0.0290239	0.224163	1.05 (1.01-1.10)	0.0660442	0.0345997	0.0669697	1.07 (1.00-1.14)	0.154462	0.0611437	0.0177019	1.17 (1.04-1.32)	32.0504	0.241598	37.455	27	0.086883	0.0146405	0.0134463	0.286227	NA	0.111
ebi-a-GCST90001791	Systemic lupus erythematosus	CD25 on naive-mature B cell || id:ebi-a-GCST90001791	31	0.00808739	0.0485621	0.86889	1.01 (0.92-1.11)	0.046087	0.0447733	0.30332	1.05 (0.96-1.14)	0.0781789	0.0356483	0.0283029	0.224163	1.08 (1.01-1.16)	0.0489166	0.0425937	0.259859	1.05 (0.97-1.14)	0.146941	0.088972	0.109058	1.16 (0.97-1.38)	40.719	0.338582	51.3533	30	0.00893439	0.0275268	0.0136363	0.0528559	NA	0.0123333
ebi-a-GCST90001871	Systemic lupus erythematosus	HVEM on T cell || id:ebi-a-GCST90001871	21	-0.0447175	0.0494439	0.377104	0.96 (0.87-1.05)	-0.0453731	0.0402342	0.259436	0.96 (0.88-1.03)	-0.0592937	0.0267154	0.0264555	0.224163	0.94 (0.89-0.99)	-0.0563574	0.0423605	0.19835	0.95 (0.87-1.03)	-0.00113413	0.0627831	0.985767	1.00 (0.88-1.13)	22.5735	0.373394	16.2545	20	0.700717	-0.00622462	0.0177671	0.729933	NA	0.725667
ebi-a-GCST90001958	Systemic lupus erythematosus	CD4 on monocyte || id:ebi-a-GCST90001958	14	-0.0752977	0.0699313	0.302768	0.93 (0.81-1.06)	-0.0720749	0.0552328	0.191917	0.93 (0.83-1.04)	-0.0793087	0.0361719	0.02834	0.224163	0.92 (0.86-0.99)	-0.0868672	0.0617183	0.182744	0.92 (0.81-1.03)	-0.235774	0.106105	0.0446468	0.79 (0.64-0.97)	26.9303	0.119914	21.6903	13	0.0603504	-0.00180082	0.0225678	0.937715	NA	0.0833333
ebi-a-GCST90002017	Systemic lupus erythematosus	CCR2 on monocyte || id:ebi-a-GCST90002017	32	-0.0310142	0.0748981	0.681757	0.97 (0.84-1.12)	-0.112407	0.0469538	0.0166666	0.89 (0.82-0.98)	-0.0690096	0.0315002	0.0284688	0.224163	0.93 (0.88-0.99)	-0.113829	0.0541884	0.043904	0.89 (0.80-0.99)	-0.106277	0.0691038	0.134212	0.90 (0.79-1.03)	29.2249	0.323697	42.2966	31	0.0849441	-0.0121904	0.0208582	0.563293	NA	0.109333
ebi-a-GCST90002083	Systemic lupus erythematosus	SSC-A on HLA DR+ T cell || id:ebi-a-GCST90002083	18	-0.0978994	0.11255	0.397257	0.91 (0.73-1.13)	-0.104457	0.0713619	0.143256	0.90 (0.78-1.04)	-0.108268	0.0482617	0.024874	0.224163	0.90 (0.82-0.99)	-0.117927	0.0962714	0.237298	0.89 (0.74-1.07)	-0.122034	0.107545	0.272237	0.89 (0.72-1.09)	22.6591	0.13238	16.9841	17	0.455443	-0.00227775	0.0221826	0.919491	NA	0.488667
ebi-a-GCST90002098	Systemic lupus erythematosus	CD45RA on naive CD4+ T cell || id:ebi-a-GCST90002098	91	0.0537955	0.0264827	0.0452027	1.06 (1.00-1.11)	0.0233711	0.0273005	0.39196	1.02 (0.97-1.08)	0.0367382	0.016564	0.0265575	0.224163	1.04 (1.00-1.07)	0.0398581	0.0372951	0.288053	1.04 (0.97-1.12)	0.0818154	0.055851	0.146437	1.09 (0.97-1.21)	33.3301	1.02644	106.1	90	0.118185	-0.00729317	0.00830259	0.382081	NA	0.126
ebi-a-GCST90001641	Systemic lupus erythematosus	CD3- lymphocyte %leukocyte || id:ebi-a-GCST90001641	15	-0.343672	0.110865	0.0084481	0.71 (0.57-0.88)	-0.222352	0.0794163	0.00511293	0.80 (0.69-0.94)	-0.120282	0.0552232	0.0293977	0.22466	0.89 (0.80-0.99)	-0.261183	0.11325	0.0369101	0.77 (0.62-0.96)	-0.220801	0.138634	0.133549	0.80 (0.61-1.05)	23.178	0.0941923	22.4685	14	0.0694875	0.0552447	0.0229891	0.0319001	rs12874404	0.00166667
ebi-a-GCST90001888	Systemic lupus erythematosus	CD28 on CD39+ secreting CD4 regulatory T cell || id:ebi-a-GCST90001888	29	0.0285968	0.0819967	0.729978	1.03 (0.88-1.21)	0.130115	0.0531511	0.0143642	1.14 (1.03-1.26)	0.0908189	0.0418451	0.0299794	0.226719	1.10 (1.01-1.19)	0.160329	0.0651027	0.0202035	1.17 (1.03-1.33)	-0.0620741	0.131713	0.64109	0.94 (0.73-1.22)	35.8288	0.345341	44.8177	28	0.0230188	0.0166472	0.0188398	0.384704	NA	0.0266667
ebi-a-GCST90001789	Systemic lupus erythematosus	CD25 on IgD- CD38dim B cell || id:ebi-a-GCST90001789	24	-0.0467809	0.0887655	0.603457	0.95 (0.80-1.14)	0.136889	0.0552407	0.0132103	1.15 (1.03-1.28)	0.0943165	0.0440625	0.0323129	0.241847	1.10 (1.01-1.20)	0.131197	0.0862112	0.141688	1.14 (0.96-1.35)	0.102278	0.101208	0.322734	1.11 (0.91-1.35)	58.3792	0.372702	39.3941	23	0.0179525	0.0386632	0.0214214	0.0847994	NA	0.018
ebi-a-GCST90001997	Systemic lupus erythematosus	CX3CR1 on CD14+ CD16- monocyte || id:ebi-a-GCST90001997	33	-0.124219	0.101414	0.229848	0.88 (0.72-1.08)	-0.0752532	0.0649186	0.246378	0.93 (0.82-1.05)	-0.108348	0.0511937	0.0343081	0.25416	0.90 (0.81-0.99)	-0.0665415	0.068532	0.338853	0.94 (0.82-1.07)	-0.147446	0.129517	0.263393	0.86 (0.67-1.11)	27.7352	0.252926	72.1333	32	6.27225e-05	0.00422459	0.0231778	0.856558	NA	<0.000333333333333333
ebi-a-GCST90001450	Systemic lupus erythematosus	CD62L- monocyte Absolute Count || id:ebi-a-GCST90001450	19	0.053473	0.0657659	0.427413	1.05 (0.93-1.20)	0.0830467	0.0542109	0.125542	1.09 (0.98-1.21)	0.0777178	0.0373404	0.0374032	0.274039	1.08 (1.00-1.16)	0.079376	0.0534114	0.154552	1.08 (0.98-1.20)	0.0882394	0.0741023	0.249208	1.09 (0.94-1.26)	26.456	0.164966	13.7952	18	0.742341	0.00624939	0.0139545	0.659924	NA	0.792667
ebi-a-GCST90001767	Systemic lupus erythematosus	CD24 on IgD+ CD38- unswitched memory B cell || id:ebi-a-GCST90001767	23	0.0620988	0.07319	0.40575	1.06 (0.92-1.23)	0.0975438	0.0458545	0.0333995	1.10 (1.01-1.21)	0.0648531	0.0312154	0.0377465	0.274039	1.07 (1.00-1.13)	0.102418	0.0497673	0.0516365	1.11 (1.00-1.22)	0.117023	0.073115	0.123743	1.12 (0.97-1.30)	29.182	0.357409	25.1613	22	0.289425	0.00104425	0.0245398	0.96646	NA	0.327333
ebi-a-GCST90001765	Systemic lupus erythematosus	CD24 on IgD+ CD24+ B cell || id:ebi-a-GCST90001765	25	0.036854	0.0462845	0.434029	1.04 (0.95-1.14)	0.0978329	0.044842	0.0291297	1.10 (1.01-1.20)	0.0608368	0.0294852	0.0390842	0.280942	1.06 (1.00-1.13)	0.0782368	0.0514671	0.141543	1.08 (0.98-1.20)	0.180189	0.0823633	0.0386625	1.20 (1.02-1.41)	36.2675	0.242792	31.0675	24	0.151847	0.00973598	0.0128161	0.455171	NA	0.159333
ebi-a-GCST90001510	Systemic lupus erythematosus	CD25++ CD45RA- CD4 not regulatory T cell Absolute Count || id:ebi-a-GCST90001510	15	-0.0855486	0.0353573	0.0309314	0.92 (0.86-0.98)	-0.0574625	0.0352933	0.103495	0.94 (0.88-1.01)	-0.0502203	0.0244066	0.0396239	0.282029	0.95 (0.91-1.00)	-0.0483122	0.0347034	0.185598	0.95 (0.89-1.02)	-0.0312142	0.0522797	0.559999	0.97 (0.87-1.07)	25.9453	0.113403	20.3129	14	0.120581	0.0379993	0.0234589	0.129263	rs61839660	0.00933333
ebi-a-GCST90001653	Systemic lupus erythematosus	CD28- CD4-CD8- T cell %CD4-CD8- T cell || id:ebi-a-GCST90001653	21	0.0795246	0.0515551	0.139439	1.08 (0.98-1.20)	0.0701663	0.0512183	0.170704	1.07 (0.97-1.19)	0.0661082	0.0326974	0.0431949	0.298662	1.07 (1.00-1.14)	0.0666299	0.0493343	0.191915	1.07 (0.97-1.18)	0.176211	0.101999	0.0994755	1.19 (0.98-1.46)	23.1741	0.140557	25.7457	20	0.174377	-0.00513188	0.0133626	0.705206	NA	0.247333
ebi-a-GCST90001656	Systemic lupus erythematosus	CD28+ CD4-CD8- T cell %CD4-CD8- T cell || id:ebi-a-GCST90001656	21	-0.0795246	0.0515551	0.139439	0.92 (0.83-1.02)	-0.0701663	0.0515732	0.173666	0.93 (0.84-1.03)	-0.0661082	0.0326974	0.0431949	0.298662	0.94 (0.88-1.00)	-0.0666299	0.0461809	0.164556	0.94 (0.85-1.02)	-0.176211	0.104226	0.106429	0.84 (0.68-1.03)	23.1741	0.140557	25.7457	20	0.174377	0.00513188	0.0133626	0.705206	NA	0.245
ebi-a-GCST90001659	Systemic lupus erythematosus	CD39+ CD4+ T cell %CD4+ T cell || id:ebi-a-GCST90001659	161	0.017941	0.0328427	0.585646	1.02 (0.95-1.09)	0.045584	0.0236315	0.0537376	1.05 (1.00-1.10)	0.0315151	0.0155402	0.0425633	0.298662	1.03 (1.00-1.06)	0.0518314	0.0376385	0.17041	1.05 (0.98-1.13)	-0.0910351	0.0569437	0.111863	0.91 (0.82-1.02)	50.5904	2.29899	191.605	160	0.0446656	0.0041139	0.00876266	0.63937	NA	0.0436667
ebi-a-GCST90001709	Systemic lupus erythematosus	BAFF-R on IgD+ CD38dim B cell || id:ebi-a-GCST90001709	136	-0.0197142	0.0267721	0.462793	0.98 (0.93-1.03)	-0.0343001	0.0200244	0.0867277	0.97 (0.93-1.00)	-0.0283629	0.0140693	0.0438061	0.30003	0.97 (0.95-1.00)	-0.0304932	0.0185816	0.103117	0.97 (0.94-1.01)	-0.026941	0.0376579	0.475589	0.97 (0.90-1.05)	46.5899	1.68572	189.972	135	0.00128392	-0.00257731	0.0067793	0.704419	rs1969673	<0.000333333333333333
ebi-a-GCST90001760	Systemic lupus erythematosus	CD20 on unswitched memory B cell || id:ebi-a-GCST90001760	38	-0.107815	0.110321	0.33495	0.90 (0.72-1.11)	-0.0687414	0.0678246	0.310813	0.93 (0.82-1.07)	-0.106365	0.0530879	0.0451166	0.306118	0.90 (0.81-1.00)	-0.0926137	0.0742032	0.219832	0.91 (0.79-1.05)	-0.161884	0.14244	0.263053	0.85 (0.64-1.12)	25.8736	0.266881	71.3671	37	0.000587696	0.000319216	0.0212055	0.988073	rs147717587	<0.000333333333333333
ebi-a-GCST90001502	Systemic lupus erythematosus	Activated & secreting CD4 regulatory T cell %CD4 regulatory T cell || id:ebi-a-GCST90001502	61	-0.0484259	0.0211029	0.025322	0.95 (0.91-0.99)	-0.0551659	0.0238705	0.0208303	0.95 (0.90-0.99)	-0.0348345	0.0175773	0.0475033	0.310697	0.97 (0.93-1.00)	-0.0522724	0.01908	0.00808791	0.95 (0.91-0.99)	-0.0856657	0.0463724	0.0696292	0.92 (0.84-1.01)	41.9721	0.728339	85.8649	60	0.0159042	0.0118563	0.0102513	0.252113	NA	0.025
ebi-a-GCST90001505	Systemic lupus erythematosus	CD25++ CD4+ T cell %CD4+ T cell || id:ebi-a-GCST90001505	16	0.331096	0.106987	0.00791506	1.39 (1.13-1.72)	0.224656	0.0754099	0.00289062	1.25 (1.08-1.45)	0.10189	0.0512558	0.0468267	0.310697	1.11 (1.00-1.22)	0.236403	0.0843953	0.0134288	1.27 (1.07-1.49)	-0.101497	0.200661	0.620341	0.90 (0.61-1.34)	29.5293	0.135704	21.6098	15	0.11845	-0.0582567	0.0235992	0.027058	NA	0.101
ebi-a-GCST90001824	Systemic lupus erythematosus	IgD on IgD+ CD38+ B cell || id:ebi-a-GCST90001824	29	0.280435	0.130694	0.0410421	1.32 (1.02-1.71)	0.167411	0.0745722	0.0247715	1.18 (1.02-1.37)	0.115043	0.0579983	0.0473044	0.310697	1.12 (1.00-1.26)	0.234486	0.175608	0.192539	1.26 (0.90-1.78)	0.217759	0.163453	0.193524	1.24 (0.90-1.71)	24.7646	0.19514	48.6995	28	0.00899972	-0.0333973	0.0237475	0.171026	rs1227420, rs2524032	<0.000333333333333333
ebi-a-GCST90001847	Systemic lupus erythematosus	CD3 on HLA DR+ T cell || id:ebi-a-GCST90001847	26	0.0255587	0.114987	0.82598	1.03 (0.82-1.29)	-0.0750143	0.0575333	0.192287	0.93 (0.83-1.04)	-0.0750206	0.0377647	0.0469746	0.310697	0.93 (0.86-1.00)	-0.0792473	0.102911	0.44848	0.92 (0.76-1.13)	-0.101271	0.111365	0.371842	0.90 (0.73-1.12)	24.7445	0.208593	31.0007	25	0.188995	-0.0202872	0.0215787	0.356507	rs1723018, rs78179244	0.000333333
ebi-a-GCST90001537	Systemic lupus erythematosus	Central Memory CD4+ T cell Absolute Count || id:ebi-a-GCST90001537	15	-0.0313892	0.0991787	0.756654	0.97 (0.80-1.18)	0.0917237	0.0864504	0.288691	1.10 (0.93-1.30)	0.110515	0.0561456	0.0490269	0.316536	1.12 (1.00-1.25)	0.046066	0.103834	0.664074	1.05 (0.85-1.28)	0.282538	0.147512	0.0761004	1.33 (0.99-1.77)	21.8408	0.0959296	15.9331	14	0.317475	0.0396281	0.0228313	0.106243	NA	0.355667
ebi-a-GCST90001750	Systemic lupus erythematosus	CD20 on IgD+ CD38- unswitched memory B cell || id:ebi-a-GCST90001750	21	0.119204	0.111736	0.299413	1.13 (0.91-1.40)	0.0077041	0.0596014	0.897152	1.01 (0.90-1.13)	-0.0762828	0.0387958	0.049268	0.316536	0.93 (0.86-1.00)	0.0480163	0.0702625	0.502205	1.05 (0.91-1.20)	-0.205483	0.124026	0.11317	0.81 (0.64-1.04)	22.2619	0.251822	30.0997	20	0.0682544	-0.0523089	0.0273986	0.0714583	rs9469053	0.00233333
ebi-a-GCST90001477	Systemic lupus erythematosus	HLA DR++ monocyte Absolute Count || id:ebi-a-GCST90001477	23	-0.013895	0.0697612	0.844038	0.99 (0.86-1.13)	-0.0417598	0.0593021	0.481317	0.96 (0.85-1.08)	-0.0754079	0.0385202	0.0502744	0.320168	0.93 (0.86-1.00)	-0.0422411	0.0583805	0.476967	0.96 (0.85-1.07)	-0.0613035	0.0968696	0.533358	0.94 (0.78-1.14)	26.0543	0.166196	17.2177	22	0.751233	-0.0179141	0.0169382	0.302246	rs1265098, rs4548048, rs929138	<0.000333333333333333
ebi-a-GCST90001807	Systemic lupus erythematosus	CD27 on Plasma Blast-Plasma Cell || id:ebi-a-GCST90001807	13	-0.180836	0.176223	0.326845	0.83 (0.59-1.18)	0.185431	0.116053	0.110085	1.20 (0.96-1.51)	0.147145	0.0753453	0.0508273	0.320875	1.16 (1.00-1.34)	0.0407774	0.157183	0.799703	1.04 (0.77-1.42)	0.31985	0.218953	0.169751	1.38 (0.90-2.11)	21.4283	0.0758885	19.4093	12	0.0791176	0.0660349	0.0311537	0.0576052	NA	0.0913333
ebi-a-GCST90001401	Systemic lupus erythematosus	IgD- CD27- B cell Absolute Count || id:ebi-a-GCST90001401	20	-0.00132004	0.122174	0.991498	1.00 (0.79-1.27)	-0.141965	0.0774	0.0666288	0.87 (0.75-1.01)	-0.098054	0.0509474	0.054278	0.337286	0.91 (0.82-1.00)	-0.169938	0.0913041	0.0782573	0.84 (0.71-1.01)	-0.214437	0.143299	0.150967	0.81 (0.61-1.07)	27.2008	0.147123	21.5743	19	0.305951	-0.020261	0.0228918	0.387784	NA	0.299
ebi-a-GCST90001434	Systemic lupus erythematosus	Switched memory B cell %lymphocyte || id:ebi-a-GCST90001434	13	0.282927	0.241144	0.265468	1.33 (0.83-2.13)	0.0490227	0.0883713	0.579075	1.05 (0.88-1.25)	0.118035	0.0614154	0.054616	0.337286	1.13 (1.00-1.27)	-0.0221623	0.112219	0.846749	0.98 (0.78-1.22)	0.0261006	0.172844	0.882479	1.03 (0.73-1.44)	25.0246	0.088384	18.5661	12	0.0995522	-0.0286844	0.0396966	0.485011	rs150861794	0.00533333
ebi-a-GCST90001887	Systemic lupus erythematosus	CD28 on secreting CD4 regulatory T cell || id:ebi-a-GCST90001887	18	0.105061	0.0902014	0.261199	1.11 (0.93-1.33)	-0.0466043	0.0582339	0.423539	0.95 (0.85-1.07)	-0.0744539	0.0387721	0.0548206	0.337286	0.93 (0.86-1.00)	-0.0219049	0.0613551	0.725471	0.98 (0.87-1.10)	-0.0281842	0.0884742	0.753942	0.97 (0.82-1.16)	35.144	0.212439	19.4953	17	0.300853	-0.0540446	0.0245193	0.0425015	rs3757247	0.018
ebi-a-GCST90001819	Systemic lupus erythematosus	CD38 on transitional B cell || id:ebi-a-GCST90001819	21	0.00964396	0.078483	0.903493	1.01 (0.87-1.18)	0.123196	0.0584876	0.0351729	1.13 (1.01-1.27)	0.0742509	0.0388794	0.0561623	0.342637	1.08 (1.00-1.16)	0.130247	0.0685519	0.0719521	1.14 (1.00-1.30)	0.127259	0.0965209	0.202249	1.14 (0.94-1.37)	27.9799	0.159354	21.481	20	0.369324	0.0176248	0.0183602	0.349139	NA	0.400333
ebi-a-GCST90001481	Systemic lupus erythematosus	Resting CD4 regulatory T cell %CD4 regulatory T cell || id:ebi-a-GCST90001481	54	0.0587984	0.0261282	0.028681	1.06 (1.01-1.12)	0.0518695	0.0279572	0.0635505	1.05 (1.00-1.11)	0.0353505	0.0185919	0.057251	0.346369	1.04 (1.00-1.07)	0.0755836	0.0254067	0.0044054	1.08 (1.03-1.13)	0.10346	0.05539	0.0673169	1.11 (0.99-1.24)	42.4296	0.651991	67.6865	53	0.0844025	-0.0151285	0.0102206	0.144856	NA	0.0846667
ebi-a-GCST90001612	Systemic lupus erythematosus	CD8dim T cell %leukocyte || id:ebi-a-GCST90001612	21	0.0207264	0.0471865	0.66544	1.02 (0.93-1.12)	0.0175088	0.0513838	0.733295	1.02 (0.92-1.13)	0.0651429	0.0345778	0.0595717	0.35743	1.07 (1.00-1.14)	-0.0166771	0.0505514	0.744903	0.98 (0.89-1.09)	0.203193	0.1208	0.108107	1.23 (0.97-1.55)	24.8888	0.141534	16.667	20	0.674479	0.0203936	0.0147424	0.182602	NA	0.416
ebi-a-GCST90001698	Systemic lupus erythematosus	CD45RA+ CD28- CD8+ T cell Absolute Count || id:ebi-a-GCST90001698	758	-1.92699e-05	1.74865e-05	0.270817	1.00 (1.00-1.00)	-6.04401e-06	2.34301e-05	0.796438	1.00 (1.00-1.00)	-2.61002e-05	1.39328e-05	0.0610289	0.360219	1.00 (1.00-1.00)	-1.13662e-05	2.01808e-05	0.573453	1.00 (1.00-1.00)	-0.000132088	4.51003e-05	0.00350539	1.00 (1.00-1.00)	37.0865	8.08559	908.86	757	0.000114104	-0.00304576	0.0047088	0.517942	NA	0.000333333
ebi-a-GCST90001838	Systemic lupus erythematosus	CD3 on naive CD8+ T cell || id:ebi-a-GCST90001838	55	-0.0897676	0.0530774	0.0966607	0.91 (0.82-1.01)	-0.106594	0.0344175	0.00195427	0.90 (0.84-0.96)	-0.0520708	0.0277445	0.0605454	0.360219	0.95 (0.90-1.00)	-0.115914	0.0460059	0.0147423	0.89 (0.81-0.97)	-0.150789	0.0788275	0.0610692	0.86 (0.74-1.00)	40.8321	0.730344	89.7606	54	0.00161134	0.0111258	0.0133405	0.408031	NA	0.000666667
ebi-a-GCST90001457	Systemic lupus erythematosus	CD11c+ HLA DR++ monocyte %monocyte || id:ebi-a-GCST90001457	8	-0.246533	0.137196	0.122471	0.78 (0.60-1.02)	-0.152294	0.0903448	0.0918533	0.86 (0.72-1.03)	-0.125923	0.0675619	0.0623482	0.365039	0.88 (0.77-1.01)	-0.207352	0.12463	0.140112	0.81 (0.64-1.04)	-0.234173	0.137888	0.133262	0.79 (0.60-1.04)	22.6016	0.0590245	5.90661	7	0.550695	0.0272846	0.0270126	0.351446	NA	0.604
ebi-a-GCST90001421	Systemic lupus erythematosus	CD20- B cell Absolute Count || id:ebi-a-GCST90001421	16	0.0419896	0.0897033	0.646921	1.04 (0.87-1.24)	0.0460042	0.0637505	0.470523	1.05 (0.92-1.19)	0.0840842	0.0457568	0.0661165	0.374584	1.09 (0.99-1.19)	0.0573986	0.0681873	0.413131	1.06 (0.93-1.21)	0.243268	0.115566	0.052558	1.28 (1.02-1.60)	21.5361	0.0937169	23.5366	15	0.0733923	0.0118825	0.0191882	0.545689	NA	0.121333
ebi-a-GCST90001458	Systemic lupus erythematosus	Myeloid Dendritic Cell Absolute Count || id:ebi-a-GCST90001458	34	-0.00173679	0.0439654	0.968734	1.00 (0.92-1.09)	-0.0290987	0.0394098	0.460294	0.97 (0.90-1.05)	-0.0583859	0.0319315	0.0674783	0.374584	0.94 (0.89-1.00)	-0.0286136	0.0348971	0.418132	0.97 (0.91-1.04)	-0.096472	0.0809172	0.241673	0.91 (0.77-1.06)	46.1652	0.43749	54.6244	33	0.0103616	-0.0227717	0.0125785	0.0796384	rs17711429, rs35855160	0.000333333
ebi-a-GCST90001487	Systemic lupus erythematosus	Activated CD4 regulatory T cell %CD4 regulatory T cell || id:ebi-a-GCST90001487	23	-0.0987692	0.0463996	0.0452834	0.91 (0.83-0.99)	-0.0782062	0.0465817	0.0931706	0.92 (0.84-1.01)	-0.0553251	0.0302699	0.0675903	0.374584	0.95 (0.89-1.00)	-0.0932583	0.048558	0.0678432	0.91 (0.83-1.00)	-0.0971554	0.0732539	0.198351	0.91 (0.79-1.05)	24.6964	0.164089	29.7018	22	0.125895	0.0241138	0.0172619	0.177019	NA	0.138333
ebi-a-GCST90001644	Systemic lupus erythematosus	B cell %lymphocyte || id:ebi-a-GCST90001644	33	-0.0455163	0.0780785	0.56414	0.96 (0.82-1.11)	0.0248339	0.0576056	0.666395	1.03 (0.92-1.15)	0.0690124	0.0374676	0.0654868	0.374584	1.07 (1.00-1.15)	0.0396128	0.0731235	0.59176	1.04 (0.90-1.20)	0.113705	0.115857	0.333743	1.12 (0.89-1.41)	23.2203	0.207617	38.9944	32	0.184139	0.0249745	0.0146	0.09715	rs12874404	0.0473333
ebi-a-GCST90001665	Systemic lupus erythematosus	CD28+ CD45RA+ CD8dim T cell %CD8dim T cell || id:ebi-a-GCST90001665	26	0.0434319	0.027668	0.129565	1.04 (0.99-1.10)	0.0189619	0.0326959	0.561949	1.02 (0.96-1.09)	0.0389143	0.0211272	0.0654893	0.374584	1.04 (1.00-1.08)	0.0359491	0.0270256	0.195465	1.04 (0.98-1.09)	0.0806396	0.0596098	0.188231	1.08 (0.96-1.22)	31.9263	0.238493	29.0389	25	0.262292	-0.00391525	0.0130708	0.767107	NA	0.295667
ebi-a-GCST90001685	Systemic lupus erythematosus	CD28- CD8+ T cell %T cell || id:ebi-a-GCST90001685	14	0.11726	0.325182	0.724668	1.12 (0.59-2.13)	0.201204	0.0970795	0.0382118	1.22 (1.01-1.48)	0.115871	0.0629605	0.0657136	0.374584	1.12 (0.99-1.27)	0.243895	0.15577	0.141419	1.28 (0.94-1.73)	0.227279	0.166703	0.19591	1.26 (0.91-1.74)	23.1021	0.0934367	22.1778	13	0.0526673	-0.000247629	0.0559213	0.99654	rs1266079, rs17757383	<0.000333333333333333
ebi-a-GCST90001754	Systemic lupus erythematosus	CD20 on IgD- CD27- B cell || id:ebi-a-GCST90001754	16	-0.0348158	0.155636	0.826222	0.97 (0.71-1.31)	-0.0888066	0.0788623	0.260124	0.92 (0.78-1.07)	-0.127279	0.069629	0.067555	0.374584	0.88 (0.77-1.01)	-0.0739452	0.104368	0.489498	0.93 (0.76-1.14)	-0.199311	0.165801	0.247957	0.82 (0.59-1.13)	28.3812	0.123189	28.8211	15	0.0169593	-0.0190258	0.0285029	0.515304	NA	0.021
ebi-a-GCST90001660	Systemic lupus erythematosus	CD39+ CD4+ T cell Absolute Count || id:ebi-a-GCST90001660	152	0.0249461	0.0266157	0.350127	1.03 (0.97-1.08)	0.0184734	0.0220665	0.402498	1.02 (0.98-1.06)	0.0243992	0.0134723	0.0701299	0.379958	1.02 (1.00-1.05)	0.00698354	0.0338354	0.836759	1.01 (0.94-1.08)	-0.0612646	0.0541862	0.260004	0.94 (0.85-1.05)	50.2502	2.17709	150.619	151	0.493437	-0.000179302	0.00752076	0.981011	NA	0.492
ebi-a-GCST90001674	Systemic lupus erythematosus	CD28- CD127- CD25++ CD8+ T cell %CD8+ T cell || id:ebi-a-GCST90001674	10	0.0769137	0.140507	0.599038	1.08 (0.82-1.42)	-0.0969228	0.0989131	0.327146	0.91 (0.75-1.10)	-0.126852	0.0700065	0.0699852	0.379958	0.88 (0.77-1.01)	0.05724	0.13769	0.687354	1.06 (0.81-1.39)	-0.189821	0.178324	0.31484	0.83 (0.58-1.17)	21.1432	0.0664625	8.62874	9	0.472226	-0.0425385	0.0254324	0.132943	NA	0.394333
ebi-a-GCST90002061	Systemic lupus erythematosus	CD4 on CD39+ CD4+ T cell || id:ebi-a-GCST90002061	58	0.0129741	0.0581822	0.824354	1.01 (0.90-1.14)	0.0874422	0.0340632	0.0102566	1.09 (1.02-1.17)	0.0500737	0.0276303	0.0699435	0.379958	1.05 (1.00-1.11)	0.0836857	0.0348036	0.0194656	1.09 (1.02-1.16)	0.105539	0.0687215	0.130132	1.11 (0.97-1.27)	40.3357	0.773131	98.2494	57	0.000565928	0.0113053	0.0155839	0.471199	rs112630608	0.000333333
ebi-a-GCST90001809	Systemic lupus erythematosus	CD38 on CD20- B cell || id:ebi-a-GCST90001809	13	-0.210091	0.25457	0.42675	0.81 (0.49-1.33)	-0.0960864	0.106637	0.367554	0.91 (0.74-1.12)	-0.12585	0.0697787	0.0712996	0.383434	0.88 (0.77-1.01)	0.0769347	0.173671	0.665653	1.08 (0.77-1.52)	0.1663	0.195177	0.41087	1.18 (0.81-1.73)	21.1795	0.0754493	20.3504	12	0.0607406	0.014783	0.0414909	0.728359	rs1838357	0.00266667
ebi-a-GCST90001431	Systemic lupus erythematosus	IgD+ CD38- B cell %lymphocyte || id:ebi-a-GCST90001431	13	-0.0091751	0.0467383	0.847949	0.99 (0.90-1.09)	-0.0268912	0.0431354	0.533013	0.97 (0.89-1.06)	-0.0638417	0.0357071	0.0737877	0.38564	0.94 (0.87-1.01)	-0.0279329	0.0407569	0.506145	0.97 (0.90-1.05)	-0.0714618	0.0938879	0.46127	0.93 (0.77-1.12)	21.778	0.0770198	18.0076	12	0.115461	-0.0439599	0.0210936	0.0612687	rs12874404	0.041
ebi-a-GCST90001507	Systemic lupus erythematosus	CD25++ CD45RA+ CD4 not regulatory T cell Absolute Count || id:ebi-a-GCST90001507	34	0.0418113	0.0326091	0.208986	1.04 (0.98-1.11)	0.0580795	0.040055	0.14706	1.06 (0.98-1.15)	0.0404658	0.0228698	0.0768279	0.38564	1.04 (1.00-1.09)	0.0991769	0.0503912	0.057501	1.10 (1.00-1.22)	0.101748	0.0713167	0.163058	1.11 (0.96-1.27)	30.3737	0.299973	35.3064	33	0.359705	-0.000808414	0.0132505	0.95173	NA	0.269
ebi-a-GCST90001545	Systemic lupus erythematosus	Terminally Differentiated CD4+ T cell Absolute Count || id:ebi-a-GCST90001545	8	-0.00609468	0.160961	0.971024	0.99 (0.73-1.36)	0.058141	0.0975468	0.551154	1.06 (0.88-1.28)	0.124354	0.0694526	0.0733754	0.38564	1.13 (0.99-1.30)	0.0279336	0.099622	0.78728	1.03 (0.85-1.25)	0.0742582	0.185657	0.701099	1.08 (0.75-1.55)	25.9453	0.0606802	10.7555	7	0.149646	0.043896	0.0456643	0.373535	rs73730372	0.0226667
ebi-a-GCST90001627	Systemic lupus erythematosus	HLA DR+ CD8+ T cell Absolute Count || id:ebi-a-GCST90001627	40	-0.0429889	0.0486238	0.382194	0.96 (0.87-1.05)	-0.0236759	0.034363	0.490827	0.98 (0.91-1.04)	-0.0558466	0.0315611	0.076814	0.38564	0.95 (0.89-1.01)	-0.0287407	0.0295158	0.336186	0.97 (0.92-1.03)	-0.0090256	0.0623574	0.885662	0.99 (0.88-1.12)	29.0075	0.318497	69.2793	39	0.00200713	-0.00492564	0.0140508	0.727855	rs10152591, rs41268902, rs9268932	<0.000333333333333333
ebi-a-GCST90001670	Systemic lupus erythematosus	CD39+ CD8+ T cell %T cell || id:ebi-a-GCST90001670	136	-0.0214192	0.030454	0.483071	0.98 (0.92-1.04)	0.0264553	0.0230113	0.250281	1.03 (0.98-1.07)	0.0255238	0.0144227	0.0767774	0.38564	1.03 (1.00-1.06)	0.0426715	0.036868	0.249147	1.04 (0.97-1.12)	0.0752413	0.0527953	0.156421	1.08 (0.97-1.20)	51.0439	1.96325	142.005	135	0.322907	0.0143047	0.00813101	0.0808116	NA	0.321333
ebi-a-GCST90001810	Systemic lupus erythematosus	CD38 on CD3- CD19- || id:ebi-a-GCST90001810	13	0.112221	0.119118	0.366376	1.12 (0.89-1.41)	0.0845853	0.0643753	0.188867	1.09 (0.96-1.23)	0.0838061	0.0473953	0.0770217	0.38564	1.09 (0.99-1.19)	0.0890735	0.0889207	0.336252	1.09 (0.92-1.30)	0.10561	0.0977007	0.300965	1.11 (0.92-1.35)	23.2149	0.162609	13.1651	12	0.357155	-0.00770362	0.0290963	0.796088	NA	0.404667
ebi-a-GCST90001818	Systemic lupus erythematosus	CD38 on IgD+ B cell || id:ebi-a-GCST90001818	10	0.0584939	0.262019	0.828941	1.06 (0.63-1.77)	0.0686623	0.101397	0.498303	1.07 (0.88-1.31)	0.126874	0.071745	0.0769929	0.38564	1.14 (0.99-1.31)	0.09763	0.112236	0.406976	1.10 (0.88-1.37)	0.275031	0.152487	0.104787	1.32 (0.98-1.78)	21.2214	0.0577092	10.7396	9	0.293979	0.0108318	0.0393817	0.79025	NA	0.358333
ebi-a-GCST90001855	Systemic lupus erythematosus	CD3 on secreting CD4 regulatory T cell || id:ebi-a-GCST90001855	44	-0.123658	0.0628258	0.0556606	0.88 (0.78-1.00)	-0.131852	0.0368152	0.000341688	0.88 (0.82-0.94)	-0.0607951	0.0338215	0.0722518	0.38564	0.94 (0.88-1.01)	-0.118964	0.0428094	0.00805458	0.89 (0.82-0.97)	-0.130637	0.0723083	0.0778149	0.88 (0.76-1.01)	44.9622	0.63783	90.2772	43	3.31375e-05	0.0234289	0.0197699	0.242648	NA	0.000333333
ebi-a-GCST90001868	Systemic lupus erythematosus	CD3 on CD4 regulatory T cell || id:ebi-a-GCST90001868	48	-0.164315	0.0666695	0.0175111	0.85 (0.74-0.97)	-0.140622	0.0397432	0.00040275	0.87 (0.80-0.94)	-0.0617349	0.0348532	0.0765134	0.38564	0.94 (0.88-1.01)	-0.143385	0.0406581	0.000951515	0.87 (0.80-0.94)	-0.161249	0.0717518	0.0293538	0.85 (0.74-0.98)	46.6389	0.720122	99.9152	47	1.10019e-05	0.0330748	0.0184785	0.0800528	NA	0.000333333
ebi-a-GCST90002056	Systemic lupus erythematosus	CD8 on Effector Memory CD8+ T cell || id:ebi-a-GCST90002056	19	0.289797	0.12978	0.0392841	1.34 (1.04-1.72)	0.111786	0.0644483	0.0828283	1.12 (0.99-1.27)	0.0998091	0.0563641	0.0765952	0.38564	1.10 (0.99-1.23)	0.105422	0.0853326	0.232556	1.11 (0.94-1.31)	0.122582	0.109	0.275528	1.13 (0.91-1.40)	29.6196	0.191054	29.3343	18	0.0444435	-0.0523125	0.0324911	0.125796	rs117197627, rs17200740, rs72657634	0.000666667
ebi-a-GCST90001624	Systemic lupus erythematosus	HLA DR+ CD4+ T cell Absolute Count || id:ebi-a-GCST90001624	16	-0.0690215	0.0741627	0.367792	0.93 (0.81-1.08)	-0.0484149	0.0538617	0.36872	0.95 (0.86-1.06)	-0.0691063	0.0392943	0.0786311	0.390043	0.93 (0.86-1.01)	-0.0609997	0.0552159	0.286674	0.94 (0.84-1.05)	-0.0498928	0.0818394	0.551223	0.95 (0.81-1.12)	27.4248	0.121174	9.40846	15	0.855211	-2.53462e-05	0.0188089	0.998944	rs17198888	0.0336667
ebi-a-GCST90001771	Systemic lupus erythematosus	CD24 on memory B cell || id:ebi-a-GCST90001771	30	0.0360552	0.0589774	0.545907	1.04 (0.92-1.16)	0.114056	0.046879	0.0149749	1.12 (1.02-1.23)	0.0704697	0.0401157	0.0789757	0.390043	1.07 (0.99-1.16)	0.116184	0.0471718	0.0199551	1.12 (1.02-1.23)	0.177158	0.0709923	0.0185191	1.19 (1.04-1.37)	32.5798	0.262863	47.4417	29	0.0167813	0.01226	0.015318	0.430237	rs150394154	<0.000333333333333333
ebi-a-GCST90001671	Systemic lupus erythematosus	CD39+ CD8+ T cell %CD8+ T cell || id:ebi-a-GCST90001671	131	-0.0211825	0.0278153	0.447724	0.98 (0.93-1.03)	0.0269927	0.0229816	0.240181	1.03 (0.98-1.07)	0.0251046	0.0143555	0.0803296	0.394049	1.03 (1.00-1.05)	0.0409805	0.035915	0.25595	1.04 (0.97-1.12)	0.0740786	0.0504454	0.144387	1.08 (0.98-1.19)	51.719	1.91637	128.009	130	0.532963	0.014587	0.00750815	0.0542156	NA	0.532667
ebi-a-GCST90001409	Systemic lupus erythematosus	Naive-mature B cell Absolute Count || id:ebi-a-GCST90001409	17	0.0680019	0.14348	0.642362	1.07 (0.81-1.42)	0.043259	0.0771455	0.574971	1.04 (0.90-1.21)	0.0940892	0.0539337	0.0810662	0.394993	1.10 (0.99-1.22)	0.044106	0.0864989	0.617081	1.05 (0.88-1.24)	0.0129656	0.11639	0.912686	1.01 (0.81-1.27)	22.0589	0.102005	23.356	16	0.104543	0.0055325	0.0268843	0.839723	NA	0.146
ebi-a-GCST90001713	Systemic lupus erythematosus	BAFF-R on IgD- CD38+ B cell || id:ebi-a-GCST90001713	24	-0.0081453	0.0803908	0.920213	0.99 (0.85-1.16)	-0.0673397	0.0523028	0.197921	0.93 (0.84-1.04)	-0.0639896	0.0368145	0.0821822	0.397762	0.94 (0.87-1.01)	-0.0578072	0.0599019	0.344567	0.94 (0.84-1.06)	-0.0626021	0.0786649	0.434282	0.94 (0.81-1.10)	33.2318	0.214604	22.0842	23	0.515175	-0.0112347	0.0143774	0.442888	NA	0.572333
ebi-a-GCST90001522	Systemic lupus erythematosus	CD33- HLA DR- Absolute Count || id:ebi-a-GCST90001522	12	-0.211329	0.170016	0.242222	0.81 (0.58-1.13)	0.0994361	0.072757	0.171723	1.10 (0.96-1.27)	0.0926647	0.0535171	0.083363	0.400805	1.10 (0.99-1.22)	0.100346	0.109909	0.380821	1.11 (0.89-1.37)	0.0925393	0.126791	0.480732	1.10 (0.86-1.41)	22.1776	0.141658	10.0808	11	0.52313	0.0755294	0.0400942	0.0889658	NA	0.521
ebi-a-GCST90001610	Systemic lupus erythematosus	CD4+ CD8dim T cell %lymphocyte || id:ebi-a-GCST90001610	36	-0.193656	0.128346	0.140573	0.82 (0.64-1.06)	-0.107367	0.0632239	0.0894678	0.90 (0.79-1.02)	-0.079258	0.0459131	0.0843007	0.402647	0.92 (0.84-1.01)	-0.163116	0.0934064	0.0895314	0.85 (0.71-1.02)	-0.225792	0.142244	0.121428	0.80 (0.60-1.05)	31.4728	0.305513	53.8229	35	0.0219029	0.0217942	0.0228291	0.346486	rs1632969, rs17843648, rs73409538	<0.000333333333333333
ebi-a-GCST90001424	Systemic lupus erythematosus	IgD+ B cell %Lymphocyte || id:ebi-a-GCST90001424	13	0.0394127	0.0743609	0.606631	1.04 (0.90-1.20)	0.0509818	0.0526306	0.332709	1.05 (0.95-1.17)	0.110828	0.0646778	0.0866146	0.406706	1.12 (0.98-1.27)	0.0515321	0.0484618	0.308551	1.05 (0.96-1.16)	0.0945578	0.127157	0.471409	1.10 (0.86-1.41)	25.4705	0.0898842	30.1641	12	0.00263791	0.0342931	0.0207761	0.127052	NA	0.103667
ebi-a-GCST90001720	Systemic lupus erythematosus	BAFF-R on transitional B cell || id:ebi-a-GCST90001720	111	-0.0403244	0.0278198	0.150074	0.96 (0.91-1.01)	-0.0363938	0.0210769	0.0842182	0.96 (0.93-1.00)	-0.0250169	0.0146438	0.0875694	0.406706	0.98 (0.95-1.00)	-0.0342433	0.0188102	0.0714072	0.97 (0.93-1.00)	-0.0873475	0.0434113	0.0466545	0.92 (0.84-1.00)	56.4891	1.61333	144.645	110	0.0149458	0.00451805	0.00697439	0.518473	NA	0.0153333
ebi-a-GCST90001840	Systemic lupus erythematosus	CD3 on Terminally Differentiated CD8+ T cell || id:ebi-a-GCST90001840	26	0.0828543	0.144396	0.571443	1.09 (0.82-1.44)	0.114622	0.0692802	0.0980336	1.12 (0.98-1.28)	0.120813	0.0707102	0.0875306	0.406706	1.13 (0.98-1.30)	0.0802445	0.0713685	0.271537	1.08 (0.94-1.25)	0.0657392	0.110627	0.55769	1.07 (0.86-1.33)	21.4487	0.190295	67.884	25	7.89527e-06	0.010486	0.0345714	0.764264	rs12074754, rs2949669	<0.000333333333333333
ebi-a-GCST90001982	Systemic lupus erythematosus	CCR2 on CD14- CD16+ monocyte || id:ebi-a-GCST90001982	17	0.0529495	0.0445227	0.252819	1.05 (0.97-1.15)	0.0539221	0.0518912	0.298741	1.06 (0.95-1.17)	0.0592068	0.0346989	0.0879517	0.406706	1.06 (0.99-1.14)	0.057561	0.0425607	0.195039	1.06 (0.97-1.15)	0.0854844	0.0732578	0.26035	1.09 (0.94-1.26)	21.9988	0.102708	11.0235	16	0.80803	0.00347143	0.0154769	0.825552	NA	0.856
ebi-a-GCST90002048	Systemic lupus erythematosus	CD45 on CD66b++ myelod cell || id:ebi-a-GCST90002048	13	-0.0909322	0.0541622	0.121322	0.91 (0.82-1.02)	-0.0519012	0.0466861	0.266264	0.95 (0.87-1.04)	-0.0615425	0.036062	0.087901	0.406706	0.94 (0.88-1.01)	-0.0694176	0.0470522	0.165874	0.93 (0.85-1.02)	-0.0694176	0.0676858	0.325318	0.93 (0.82-1.07)	21.4063	0.187461	8.03086	12	0.782714	0.0151962	0.020895	0.482257	NA	0.843333
ebi-a-GCST90001525	Systemic lupus erythematosus	CD33dim HLA DR+ CD11b+ Absolute Count || id:ebi-a-GCST90001525	14	-0.00801618	0.0867983	0.927941	0.99 (0.84-1.18)	-0.0562078	0.0556512	0.312494	0.95 (0.85-1.05)	-0.0677322	0.0397709	0.0885571	0.406914	0.93 (0.86-1.01)	-0.0586659	0.0596931	0.343648	0.94 (0.84-1.06)	-0.0345574	0.0820687	0.680576	0.97 (0.82-1.13)	23.1802	0.172683	17.5375	13	0.175881	-0.0172406	0.0211056	0.429921	NA	0.226
ebi-a-GCST90001681	Systemic lupus erythematosus	CD25++ CD8+ T cell Absolute Count || id:ebi-a-GCST90001681	20	0.081113	0.104028	0.445687	1.08 (0.88-1.33)	0.128582	0.0649287	0.047663	1.14 (1.00-1.29)	0.0761376	0.0448299	0.0894391	0.408382	1.08 (0.99-1.18)	0.144645	0.0819839	0.0937518	1.16 (0.98-1.36)	0.156353	0.118127	0.201345	1.17 (0.93-1.47)	23.2106	0.147279	26.4338	19	0.118549	-0.00127504	0.0227355	0.955895	NA	0.137667
ebi-a-GCST90001425	Systemic lupus erythematosus	IgD- CD38+ B cell %lymphocyte || id:ebi-a-GCST90001425	21	-0.0461755	0.0610133	0.458447	0.95 (0.85-1.08)	-0.0411904	0.0592125	0.486656	0.96 (0.85-1.08)	-0.0712787	0.0426421	0.094612	0.42521	0.93 (0.86-1.01)	-0.0399709	0.0567789	0.489564	0.96 (0.86-1.07)	-0.0373747	0.0967513	0.703356	0.96 (0.80-1.16)	21.9685	0.125497	15.064	20	0.772732	-0.00867753	0.0150845	0.571865	NA	0.789667
ebi-a-GCST90001565	Systemic lupus erythematosus	Central Memory CD4-CD8- T cell %T cell || id:ebi-a-GCST90001565	9	-0.0299446	0.0909385	0.751574	0.97 (0.81-1.16)	-0.0844032	0.065122	0.194949	0.92 (0.81-1.04)	-0.138477	0.082968	0.0951095	0.42521	0.87 (0.74-1.02)	-0.0551344	0.0613844	0.395316	0.95 (0.84-1.07)	-0.514684	0.222291	0.0492751	0.60 (0.39-0.92)	21.4366	0.0559758	21.7159	8	0.0054702	-0.0500415	0.0258569	0.094181	NA	0.124333
ebi-a-GCST90001748	Systemic lupus erythematosus	CD20 on IgD+ CD38- B cell || id:ebi-a-GCST90001748	27	-0.00501957	0.100884	0.960712	0.99 (0.82-1.21)	-0.067687	0.0593906	0.254415	0.93 (0.83-1.05)	-0.0682619	0.0409085	0.0951868	0.42521	0.93 (0.86-1.01)	0.00218276	0.0937232	0.981597	1.00 (0.83-1.20)	0.0440216	0.103886	0.675235	1.05 (0.85-1.28)	24.2917	0.178753	29.1913	26	0.302454	-0.0140617	0.0202085	0.492954	NA	0.326667
ebi-a-GCST90001927	Systemic lupus erythematosus	CD127 on CD8+ T cell || id:ebi-a-GCST90001927	17	0.0643332	0.169765	0.710032	1.07 (0.76-1.49)	0.13318	0.0794171	0.0935485	1.14 (0.98-1.33)	0.0905012	0.0542821	0.0954672	0.42521	1.09 (0.98-1.22)	0.178665	0.1395	0.218535	1.20 (0.91-1.57)	0.186445	0.146542	0.221446	1.20 (0.90-1.61)	22.0978	0.127743	13.7099	16	0.620317	0.00442953	0.027228	0.87294	rs117239506, rs1265101	0.033
ebi-a-GCST90001430	Systemic lupus erythematosus	IgD+ CD38dim B cell %lymphocyte || id:ebi-a-GCST90001430	25	0.029341	0.0503995	0.566117	1.03 (0.93-1.14)	0.0420264	0.0462695	0.363722	1.04 (0.95-1.14)	0.0673847	0.0405438	0.096508	0.427224	1.07 (0.99-1.16)	0.0380611	0.037842	0.324551	1.04 (0.96-1.12)	0.0338672	0.0878757	0.703337	1.03 (0.87-1.23)	22.1468	0.150603	38.2539	24	0.0326514	0.0168704	0.0135465	0.225536	rs12874404	0.012
ebi-a-GCST90001642	Systemic lupus erythematosus	B cell Absolute Count || id:ebi-a-GCST90001642	23	0.0585209	0.139247	0.67856	1.06 (0.81-1.39)	0.0202404	0.0775002	0.793965	1.02 (0.88-1.19)	0.083156	0.0503065	0.0983334	0.428314	1.09 (0.98-1.20)	-0.0118923	0.100977	0.907317	0.99 (0.81-1.20)	-0.0118923	0.126346	0.925862	0.99 (0.77-1.27)	23.1681	0.144993	31.1451	22	0.0931844	0.00426623	0.0216598	0.845749	rs150861794	0.00733333
ebi-a-GCST90001843	Systemic lupus erythematosus	CD3 on Effector Memory CD4+ T cell || id:ebi-a-GCST90001843	32	-0.0991677	0.0674029	0.151631	0.91 (0.79-1.03)	-0.0611702	0.046806	0.191251	0.94 (0.86-1.03)	-0.062102	0.0375908	0.098524	0.428314	0.94 (0.87-1.01)	-0.0960431	0.0438722	0.0362397	0.91 (0.83-0.99)	-0.155049	0.0781	0.0560228	0.86 (0.73-1.00)	35.7915	0.378875	57.1398	31	0.00288916	0.0134845	0.0202692	0.510961	NA	0.00433333
ebi-a-GCST90001857	Systemic lupus erythematosus	CD3 on activated & secreting CD4 regulatory T cell || id:ebi-a-GCST90001857	57	-0.10224	0.0536883	0.0621032	0.90 (0.81-1.00)	-0.117755	0.0370644	0.00148785	0.89 (0.83-0.96)	-0.049268	0.0297234	0.0974089	0.428314	0.95 (0.90-1.01)	-0.10456	0.0410749	0.0136896	0.90 (0.83-0.98)	-0.13784	0.0823169	0.0996091	0.87 (0.74-1.02)	41.5934	0.766	107.518	56	4.23386e-05	0.0184706	0.015614	0.241916	NA	<0.000333333333333333
ebi-a-GCST90001918	Systemic lupus erythematosus	CD45 on HLA DR+ T cell || id:ebi-a-GCST90001918	13	0.0740492	0.066985	0.292553	1.08 (0.94-1.23)	0.100106	0.0673471	0.137169	1.11 (0.97-1.26)	0.0729343	0.04429	0.0996109	0.429066	1.08 (0.99-1.17)	0.0698852	0.0593179	0.261574	1.07 (0.95-1.20)	0.081472	0.112939	0.484493	1.08 (0.87-1.35)	21.6184	0.0912519	13.1215	12	0.360271	-0.000523042	0.0217383	0.981235	NA	0.346667
ebi-a-GCST90002049	Systemic lupus erythematosus	CD45 on Monocytic Myeloid-Derived Suppressor Cells || id:ebi-a-GCST90002049	14	-0.0817514	0.095046	0.406577	0.92 (0.76-1.11)	-0.0632834	0.0592432	0.285432	0.94 (0.84-1.05)	-0.061908	0.037624	0.0998791	0.429066	0.94 (0.87-1.01)	-0.0647973	0.0613987	0.310483	0.94 (0.83-1.06)	-0.0600077	0.0925985	0.528239	0.94 (0.79-1.13)	21.0576	0.185516	16.61	13	0.217754	0.00747178	0.0316906	0.817585	NA	0.259667
ebi-a-GCST90002071	Systemic lupus erythematosus	SSC-A on myeloid Dendritic Cell || id:ebi-a-GCST90002071	25	-0.0976507	0.0855048	0.265184	0.91 (0.77-1.07)	-0.0897001	0.0572357	0.117067	0.91 (0.82-1.02)	-0.0873231	0.0535102	0.102701	0.438595	0.92 (0.83-1.02)	-0.091893	0.0533408	0.0977967	0.91 (0.82-1.01)	0.145317	0.13215	0.282399	1.16 (0.89-1.50)	26.8238	0.231284	55.0134	24	0.000311737	0.00355969	0.0226714	0.876605	rs33964890, rs9267908	<0.000333333333333333
ebi-a-GCST90001571	Systemic lupus erythematosus	Effector Memory CD4-CD8- T cell %T cell || id:ebi-a-GCST90001571	21	0.13709	0.0937713	0.160096	1.15 (0.95-1.38)	0.110227	0.0696142	0.11333	1.12 (0.97-1.28)	0.0734918	0.0453195	0.104881	0.440136	1.08 (0.98-1.18)	0.101975	0.0884423	0.262502	1.11 (0.93-1.32)	0.171981	0.111189	0.137602	1.19 (0.96-1.48)	23.9261	0.145625	29.3133	20	0.0817719	-0.0175879	0.0209479	0.411571	NA	0.093
ebi-a-GCST90001762	Systemic lupus erythematosus	CD20 on IgD+ B cell || id:ebi-a-GCST90001762	29	-0.0609929	0.152457	0.692256	0.94 (0.70-1.27)	-0.0671631	0.0653946	0.3044	0.94 (0.82-1.06)	-0.0680073	0.0418715	0.104335	0.440136	0.93 (0.86-1.01)	-0.0468498	0.100005	0.643071	0.95 (0.78-1.16)	0.0618341	0.132792	0.64507	1.06 (0.82-1.38)	27.9527	0.219815	40.6474	28	0.0578338	-0.00140952	0.0288439	0.961385	rs28732092, rs9469053	<0.000333333333333333
ebi-a-GCST90001846	Systemic lupus erythematosus	CD3 on Central Memory CD8+ T cell || id:ebi-a-GCST90001846	33	-0.199623	0.0824899	0.0215767	0.82 (0.70-0.96)	-0.129065	0.0531647	0.0151973	0.88 (0.79-0.98)	-0.0635634	0.0390707	0.103762	0.440136	0.94 (0.87-1.01)	-0.200212	0.0639696	0.00371868	0.82 (0.72-0.93)	-0.173715	0.123821	0.170259	0.84 (0.66-1.07)	34.206	0.377481	47.4572	32	0.0385623	0.0356179	0.0192122	0.0732871	NA	0.032
ebi-a-GCST90001395	Systemic lupus erythematosus	IgD+ CD38- B cell %B cell || id:ebi-a-GCST90001395	13	0.0720534	0.176423	0.690808	1.07 (0.76-1.52)	-0.0560983	0.0994547	0.572714	0.95 (0.78-1.15)	-0.168184	0.104511	0.107563	0.445098	0.85 (0.69-1.04)	-0.00428649	0.111202	0.969885	1.00 (0.80-1.24)	-0.124967	0.231422	0.599078	0.88 (0.56-1.39)	21.8432	0.0772258	32.51	12	0.00115382	-0.0586001	0.0358023	0.129941	rs10111625	0.000333333
ebi-a-GCST90001488	Systemic lupus erythematosus	Activated CD4 regulatory T cell %CD4+ T cell || id:ebi-a-GCST90001488	14	-0.165815	0.0638458	0.0233497	0.85 (0.75-0.96)	-0.0944998	0.064774	0.144588	0.91 (0.80-1.03)	-0.0742078	0.0462382	0.108516	0.445098	0.93 (0.85-1.02)	-0.0890587	0.0763653	0.264476	0.91 (0.79-1.06)	0.0261818	0.105249	0.807432	1.03 (0.84-1.26)	22.9649	0.0929674	12.2775	13	0.505034	0.035646	0.0171314	0.0595448	NA	0.531333
ebi-a-GCST90001611	Systemic lupus erythematosus	CD4+ CD8dim T cell %leukocyte || id:ebi-a-GCST90001611	34	-0.175838	0.141959	0.224482	0.84 (0.64-1.11)	-0.101302	0.0627045	0.106194	0.90 (0.80-1.02)	-0.0771506	0.0480538	0.108383	0.445098	0.93 (0.84-1.02)	-0.14465	0.0891607	0.114246	0.87 (0.73-1.03)	-0.216248	0.132759	0.112849	0.81 (0.62-1.04)	30.9334	0.283661	52.936	33	0.0153018	0.0185697	0.0251123	0.465013	rs17843648, rs2243621, rs9380266	<0.000333333333333333
ebi-a-GCST90001735	Systemic lupus erythematosus	CD19 on IgD- CD38dim B cell || id:ebi-a-GCST90001735	21	-0.0825412	0.133013	0.542268	0.92 (0.71-1.20)	-0.15715	0.0792433	0.0473524	0.85 (0.73-1.00)	-0.0830006	0.0515121	0.107118	0.445098	0.92 (0.83-1.02)	-0.306777	0.167792	0.0824569	0.74 (0.53-1.02)	-0.315664	0.161629	0.0649539	0.73 (0.53-1.00)	22.5479	0.128733	26.372	20	0.153875	-9.56524e-05	0.0246487	0.996944	NA	0.162333
ebi-a-GCST90001454	Systemic lupus erythematosus	CD62L- HLA DR++ monocyte Absolute Count || id:ebi-a-GCST90001454	15	-0.0839664	0.129295	0.527376	0.92 (0.71-1.18)	0.142781	0.0872795	0.10186	1.15 (0.97-1.37)	0.0935228	0.059782	0.117724	0.454009	1.10 (0.98-1.23)	0.137466	0.114043	0.248035	1.15 (0.92-1.43)	0.140349	0.127522	0.289639	1.15 (0.90-1.48)	21.2913	0.105144	15.0968	14	0.371567	0.0334002	0.0215738	0.145572	NA	0.384
ebi-a-GCST90001480	Systemic lupus erythematosus	Resting CD4 regulatory T cell Absolute Count || id:ebi-a-GCST90001480	33	0.114647	0.057964	0.0568883	1.12 (1.00-1.26)	0.0781831	0.0455192	0.0858722	1.08 (0.99-1.18)	0.060311	0.0391278	0.123223	0.454009	1.06 (0.98-1.15)	0.101468	0.0442558	0.0285822	1.11 (1.01-1.21)	0.0865722	0.0825845	0.30236	1.09 (0.93-1.28)	30.0832	0.28846	53.3702	32	0.0102784	-0.0239803	0.0190163	0.216702	NA	0.0133333
ebi-a-GCST90001498	Systemic lupus erythematosus	Activated & resting CD4 regulatory T cell Absolute Count || id:ebi-a-GCST90001498	14	0.145983	0.0780446	0.0859937	1.16 (0.99-1.35)	0.124458	0.071023	0.0797114	1.13 (0.99-1.30)	0.0778871	0.0506769	0.12431	0.454009	1.08 (0.98-1.19)	0.157913	0.0807442	0.0723376	1.17 (1.00-1.37)	-0.00249964	0.117795	0.983392	1.00 (0.79-1.26)	24.1688	0.0986984	10.7561	13	0.631241	-0.0254458	0.0221789	0.27362	rs2571392, rs9272226	0.0316667
ebi-a-GCST90001513	Systemic lupus erythematosus	CD4 regulatory T cell Absolute Count || id:ebi-a-GCST90001513	12	0.00574771	0.136409	0.96722	1.01 (0.77-1.31)	0.070815	0.0767128	0.355946	1.07 (0.92-1.25)	0.0877119	0.0553071	0.11276	0.454009	1.09 (0.98-1.22)	0.0734676	0.0757342	0.352858	1.08 (0.93-1.25)	0.0862107	0.133631	0.532063	1.09 (0.84-1.42)	21.9808	0.077011	19.4561	11	0.0533823	0.0282519	0.0392239	0.487851	NA	0.0853333
ebi-a-GCST90001562	Systemic lupus erythematosus	CD45RA+ CD8+ T cell %T cell || id:ebi-a-GCST90001562	27	0.031861	0.0222673	0.164858	1.03 (0.99-1.08)	0.00322619	0.0272226	0.905662	1.00 (0.95-1.06)	0.0300941	0.0191143	0.115388	0.454009	1.03 (0.99-1.07)	0.0111413	0.0233594	0.637382	1.01 (0.97-1.06)	-0.0262577	0.0654187	0.691421	0.97 (0.86-1.11)	25.81	0.201696	25.5673	26	0.487074	-0.00198726	0.0124518	0.874481	rs2596459, rs9266287	0.00833333
ebi-a-GCST90001580	Systemic lupus erythematosus	CD14+ CD16+ monocyte Absolute Count || id:ebi-a-GCST90001580	34	0.0691439	0.077448	0.378641	1.07 (0.92-1.25)	0.0477411	0.0563611	0.396963	1.05 (0.94-1.17)	0.0526451	0.0335716	0.116847	0.454009	1.05 (0.99-1.13)	0.0475356	0.0688629	0.494836	1.05 (0.92-1.20)	-0.140143	0.126803	0.277065	0.87 (0.68-1.11)	45.8542	0.406518	44.0824	33	0.0941062	-0.00418856	0.0169326	0.806205	rs2333749, rs35855160	0.000666667
ebi-a-GCST90001585	Systemic lupus erythematosus	CD14+ CD16+ monocyte %monocyte || id:ebi-a-GCST90001585	39	-0.04118	0.0753251	0.587869	0.96 (0.83-1.11)	0.0530557	0.050809	0.296384	1.05 (0.95-1.16)	0.057437	0.0375333	0.125944	0.454009	1.06 (0.98-1.14)	0.0884441	0.058429	0.138375	1.09 (0.97-1.23)	0.0884441	0.112918	0.438328	1.09 (0.88-1.36)	49.5063	0.499213	65.4698	38	0.00368103	0.0275175	0.0183192	0.141555	rs35855160	0.000333333
ebi-a-GCST90001615	Systemic lupus erythematosus	TCRgd T cell Absolute Count || id:ebi-a-GCST90001615	18	-0.122329	0.127494	0.351588	0.88 (0.69-1.14)	-0.143923	0.0800026	0.0720223	0.87 (0.74-1.01)	-0.0833242	0.054342	0.125195	0.454009	0.92 (0.83-1.02)	-0.179123	0.0964095	0.0805847	0.84 (0.69-1.01)	-0.18977	0.120922	0.134988	0.83 (0.65-1.05)	23.3166	0.114276	20.671	17	0.241352	0.00850036	0.0243346	0.73141	rs1800630, rs6927444, rs9267908	<0.000333333333333333
ebi-a-GCST90001655	Systemic lupus erythematosus	CD28+ CD4-CD8- T cell %T cell || id:ebi-a-GCST90001655	19	-0.0378949	0.0782236	0.634254	0.96 (0.83-1.12)	-0.0451461	0.061039	0.459526	0.96 (0.85-1.08)	-0.0652963	0.0423339	0.122974	0.454009	0.94 (0.86-1.02)	-0.0400516	0.0552974	0.478195	0.96 (0.86-1.07)	0.11876	0.128763	0.368562	1.13 (0.87-1.45)	21.8857	0.120171	28.0086	18	0.0619248	-0.00998751	0.020639	0.634622	rs55781756	0.023
ebi-a-GCST90001661	Systemic lupus erythematosus	CD28- CD8dim T cell %T cell || id:ebi-a-GCST90001661	21	-0.11751	0.0539232	0.0421058	0.89 (0.80-0.99)	-0.0996306	0.0556604	0.0734584	0.91 (0.81-1.01)	-0.0558144	0.0360452	0.121512	0.454009	0.95 (0.88-1.01)	-0.110229	0.0537162	0.0534852	0.90 (0.81-1.00)	-0.153459	0.0733471	0.0493786	0.86 (0.74-0.99)	23.1533	0.140446	17.3743	20	0.628554	0.0218768	0.014221	0.140454	NA	0.671333
ebi-a-GCST90001673	Systemic lupus erythematosus	CD28- CD127- CD25++ CD8+ T cell %T cell || id:ebi-a-GCST90001673	10	-0.224734	0.177359	0.240754	0.80 (0.56-1.13)	-0.110092	0.109495	0.314681	0.90 (0.72-1.11)	-0.119547	0.0759697	0.115578	0.454009	0.89 (0.76-1.03)	-0.130618	0.152262	0.413239	0.88 (0.65-1.18)	-0.143396	0.174535	0.432535	0.87 (0.62-1.22)	21.5937	0.0678691	10.0908	9	0.343186	0.0222769	0.0331928	0.521036	NA	0.35
ebi-a-GCST90001726	Systemic lupus erythematosus	CD19 on IgD+ CD38- B cell || id:ebi-a-GCST90001726	21	-0.0408904	0.0415965	0.337948	0.96 (0.88-1.04)	-0.0316765	0.0403956	0.432948	0.97 (0.90-1.05)	-0.0461461	0.0301214	0.125522	0.454009	0.95 (0.90-1.01)	-0.0265083	0.0364089	0.475008	0.97 (0.91-1.05)	-0.131206	0.13216	0.332678	0.88 (0.68-1.14)	21.583	0.123674	24.0664	20	0.239505	-0.00325087	0.0149463	0.830135	NA	0.335
ebi-a-GCST90001752	Systemic lupus erythematosus	CD20 on IgD+ CD38dim B cell || id:ebi-a-GCST90001752	37	0.0157783	0.173639	0.928115	1.02 (0.72-1.43)	-0.0773216	0.0602758	0.199563	0.93 (0.82-1.04)	-0.08835	0.0570409	0.121408	0.454009	0.92 (0.82-1.02)	-0.0643096	0.0902069	0.480496	0.94 (0.79-1.12)	-0.0298196	0.12162	0.807704	0.97 (0.76-1.23)	30.053	0.301224	78.9026	36	4.7935e-05	-0.019933	0.0313627	0.529195	rs2233239, rs33915496, rs9469053	<0.000333333333333333
ebi-a-GCST90001773	Systemic lupus erythematosus	CD24 on switched memory B cell || id:ebi-a-GCST90001773	39	0.0150075	0.0232509	0.522611	1.02 (0.97-1.06)	0.0244536	0.025177	0.331415	1.02 (0.98-1.08)	0.027509	0.0173765	0.113394	0.454009	1.03 (0.99-1.06)	0.020898	0.0206321	0.31752	1.02 (0.98-1.06)	0.0929195	0.0502419	0.0721831	1.10 (0.99-1.21)	28.8796	0.304029	46.678	38	0.157786	0.00960913	0.00999152	0.34243	NA	0.218333
ebi-a-GCST90001778	Systemic lupus erythematosus	CD25 on IgD+ CD24+ B cell || id:ebi-a-GCST90001778	34	-0.00200684	0.0287363	0.944758	1.00 (0.94-1.06)	0.0058991	0.0275117	0.830218	1.01 (0.95-1.06)	0.0365028	0.0233246	0.117585	0.454009	1.04 (0.99-1.09)	0.00862808	0.0235462	0.716381	1.01 (0.96-1.06)	0.0779199	0.0649886	0.239075	1.08 (0.95-1.23)	41.7838	0.380514	47.6889	33	0.0471839	0.0245196	0.011623	0.0428075	NA	0.088
ebi-a-GCST90001813	Systemic lupus erythematosus	CD38 on IgD+ CD38dim B cell || id:ebi-a-GCST90001813	32	0.0669343	0.0613128	0.283662	1.07 (0.95-1.21)	0.0695046	0.0460417	0.131145	1.07 (0.98-1.17)	0.0483407	0.0313827	0.123472	0.454009	1.05 (0.99-1.12)	0.112574	0.0769244	0.153413	1.12 (0.96-1.30)	0.125913	0.0932932	0.186902	1.13 (0.94-1.36)	26.0665	0.226596	26.2255	31	0.710452	-0.00506646	0.0143524	0.726554	NA	0.723
ebi-a-GCST90001836	Systemic lupus erythematosus	CD66b on CD66b++ myeloid cell || id:ebi-a-GCST90001836	20	0.0552712	0.0455055	0.240212	1.06 (0.97-1.16)	0.0493875	0.0494305	0.317731	1.05 (0.95-1.16)	0.0459986	0.0295083	0.119035	0.454009	1.05 (0.99-1.11)	0.0445221	0.0466526	0.3519	1.05 (0.95-1.15)	-0.0103568	0.0795299	0.897757	0.99 (0.85-1.16)	22.0771	0.297286	18.1111	19	0.515028	-0.0048778	0.0182085	0.791833	NA	0.552
ebi-a-GCST90001856	Systemic lupus erythematosus	CD3 on CD39+ secreting CD4 regulatory T cell || id:ebi-a-GCST90001856	45	-0.12094	0.0778888	0.127819	0.89 (0.76-1.03)	-0.0940728	0.0445401	0.0346785	0.91 (0.83-0.99)	-0.0571667	0.0372634	0.124999	0.454009	0.94 (0.88-1.02)	-0.0890201	0.0531104	0.100805	0.91 (0.82-1.02)	0.0247157	0.11356	0.828712	1.03 (0.82-1.28)	36.8864	0.543587	96.9076	44	7.52222e-06	0.018902	0.0202636	0.356127	NA	<0.000333333333333333
ebi-a-GCST90001863	Systemic lupus erythematosus	CD3 on CD28+ CD45RA- CD8+ T cell || id:ebi-a-GCST90001863	31	-0.233096	0.0979348	0.0240997	0.79 (0.65-0.96)	-0.15152	0.0544884	0.00542287	0.86 (0.77-0.96)	-0.067806	0.0439648	0.123006	0.454009	0.93 (0.86-1.02)	-0.212739	0.0692151	0.00447518	0.81 (0.71-0.93)	-0.184594	0.111541	0.10836	0.83 (0.67-1.03)	33.0837	0.344582	49.7982	30	0.0130142	0.0452684	0.0241986	0.0715091	NA	0.01
ebi-a-GCST90001894	Systemic lupus erythematosus	CD28 on CD28+ CD4+ T cell || id:ebi-a-GCST90001894	32	0.00458345	0.0804397	0.954939	1.00 (0.86-1.18)	-0.0446895	0.0533338	0.402076	0.96 (0.86-1.06)	-0.0598652	0.0391591	0.126322	0.454009	0.94 (0.87-1.02)	-0.155005	0.105098	0.150336	0.86 (0.70-1.05)	-0.155005	0.120128	0.20648	0.86 (0.68-1.08)	31.813	0.34197	48.2979	31	0.0246364	-0.0167957	0.0182969	0.365964	NA	0.024
ebi-a-GCST90001903	Systemic lupus erythematosus	CD86 on myeloid Dendritic Cell || id:ebi-a-GCST90001903	19	-0.0177821	0.109885	0.873352	0.98 (0.79-1.22)	-0.0618778	0.0666385	0.353117	0.94 (0.82-1.07)	-0.0676403	0.0435059	0.120008	0.454009	0.93 (0.86-1.02)	-0.0434153	0.0786181	0.587583	0.96 (0.82-1.12)	0.0268903	0.118415	0.822917	1.03 (0.81-1.30)	37.5122	0.238352	26.425	18	0.090431	-0.0120623	0.0231785	0.60949	NA	0.110667
ebi-a-GCST90001911	Systemic lupus erythematosus	CD45 on Natural Killer || id:ebi-a-GCST90001911	20	-0.0567194	0.119625	0.6411	0.94 (0.75-1.19)	-0.07017	0.0653139	0.282666	0.93 (0.82-1.06)	-0.0702919	0.0449279	0.117689	0.454009	0.93 (0.85-1.02)	0.0037652	0.0971755	0.969497	1.00 (0.83-1.21)	0.0988868	0.116155	0.405185	1.10 (0.88-1.39)	24.1041	0.153581	21.7336	19	0.297715	-0.00285223	0.0229006	0.902261	rs10917571	0.0143333
ebi-a-GCST90001969	Systemic lupus erythematosus	FSC-A on Natural Killer || id:ebi-a-GCST90001969	19	0.0572491	0.0710707	0.431642	1.06 (0.92-1.22)	0.0567838	0.0554866	0.306129	1.06 (0.95-1.18)	0.0594445	0.0384583	0.12218	0.454009	1.06 (0.98-1.14)	0.0475247	0.0531564	0.383091	1.05 (0.94-1.16)	0.0205018	0.0934905	0.828889	1.02 (0.85-1.23)	27.2396	0.164417	19.9423	18	0.336077	0.000706187	0.0185234	0.970033	NA	0.426
ebi-a-GCST90002072	Systemic lupus erythematosus	SSC-A on plasmacytoid Dendritic Cell || id:ebi-a-GCST90002072	19	0.0118704	0.0682909	0.86406	1.01 (0.89-1.16)	0.00580902	0.0571752	0.919074	1.01 (0.90-1.13)	-0.0631067	0.0400687	0.115265	0.454009	0.94 (0.87-1.02)	0.0249672	0.055142	0.656117	1.03 (0.92-1.14)	-0.00615388	0.116665	0.958514	0.99 (0.79-1.25)	23.5353	0.154501	16.8557	18	0.53305	-0.0234229	0.0172759	0.192898	rs17552904	0.0356667
ebi-a-GCST90002080	Systemic lupus erythematosus	SSC-A on T cell || id:ebi-a-GCST90002080	16	0.00671729	0.067338	0.921953	1.01 (0.88-1.15)	-0.0374877	0.0655221	0.567228	0.96 (0.85-1.10)	-0.0766676	0.0485485	0.114291	0.454009	0.93 (0.84-1.02)	-0.0224673	0.0650622	0.734648	0.98 (0.86-1.11)	-0.234367	0.154353	0.149712	0.79 (0.58-1.07)	22.2617	0.113665	16.311	15	0.361688	-0.0284697	0.015932	0.0956085	NA	0.367
ebi-a-GCST90001718	Systemic lupus erythematosus	BAFF-R on switched memory B cell || id:ebi-a-GCST90001718	144	-0.0174582	0.0305079	0.568055	0.98 (0.93-1.04)	-0.0328872	0.019844	0.0974625	0.97 (0.93-1.01)	-0.0212687	0.0139663	0.127795	0.454801	0.98 (0.95-1.01)	-0.0241336	0.0207195	0.246049	0.98 (0.94-1.02)	-0.0137307	0.0381917	0.719736	0.99 (0.92-1.06)	50.0703	1.91344	203.376	143	0.000682322	-0.0010749	0.00764428	0.888374	NA	<0.000333333333333333
ebi-a-GCST90002006	Systemic lupus erythematosus	CD64 on monocyte || id:ebi-a-GCST90002006	50	0.0763886	0.0484596	0.121517	1.08 (0.98-1.19)	0.059847	0.0417615	0.151839	1.06 (0.98-1.15)	0.0448029	0.0294018	0.127554	0.454801	1.05 (0.99-1.11)	0.0392582	0.045707	0.394573	1.04 (0.95-1.14)	-0.000302854	0.075177	0.996802	1.00 (0.86-1.16)	30.8799	0.422299	71.8586	49	0.0183388	-0.01022	0.0124398	0.41539	NA	0.0186667
ebi-a-GCST90001864	Systemic lupus erythematosus	CD3 on CD28+ CD45RA+ CD8+ T cell || id:ebi-a-GCST90001864	51	-0.0999972	0.0591691	0.0973769	0.90 (0.81-1.02)	-0.116721	0.0366476	0.00144782	0.89 (0.83-0.96)	-0.0466301	0.0307365	0.129243	0.457031	0.95 (0.90-1.01)	-0.139996	0.0453357	0.00328498	0.87 (0.80-0.95)	-0.120966	0.0855165	0.163402	0.89 (0.75-1.05)	42.9312	0.710918	85.1197	50	0.00143166	0.0157344	0.0149128	0.296558	NA	0.00133333
ebi-a-GCST90001959	Systemic lupus erythematosus	CD4 on HLA DR+ CD4+ T cell || id:ebi-a-GCST90001959	15	-0.117609	0.143055	0.425827	0.89 (0.67-1.18)	0.0990251	0.0831341	0.233595	1.10 (0.94-1.30)	0.0862537	0.0569196	0.129681	0.457031	1.09 (0.98-1.22)	0.0206555	0.106977	0.849667	1.02 (0.83-1.26)	0.102122	0.133544	0.457141	1.11 (0.85-1.44)	21.8169	0.106247	22.9433	14	0.061198	0.0445481	0.0273922	0.127868	rs9267677	0.00733333
ebi-a-GCST90001459	Systemic lupus erythematosus	Myeloid Dendritic Cell %Dendritic Cell || id:ebi-a-GCST90001459	31	-0.0772392	0.0733177	0.300817	0.93 (0.80-1.07)	-0.0794359	0.0527451	0.132059	0.92 (0.83-1.02)	-0.0492808	0.0331795	0.13747	0.468559	0.95 (0.89-1.02)	-0.0866802	0.055475	0.128657	0.92 (0.82-1.02)	-0.0897936	0.0884471	0.318118	0.91 (0.77-1.09)	40.7928	0.351848	43.4515	30	0.0534318	0.00737462	0.0161264	0.650862	rs35855160, rs876036	<0.000333333333333333
ebi-a-GCST90001529	Systemic lupus erythematosus	CD66b++ myeloid cell Absolute Count || id:ebi-a-GCST90001529	15	0.0058512	0.0686179	0.933344	1.01 (0.88-1.15)	-0.0195302	0.0530957	0.713001	0.98 (0.88-1.09)	-0.0576485	0.0386171	0.135484	0.468559	0.94 (0.88-1.02)	-0.0211595	0.053005	0.695771	0.98 (0.88-1.09)	-0.0622453	0.0912955	0.506488	0.94 (0.79-1.12)	21.512	0.171846	20.5453	14	0.113865	-0.0272582	0.0218991	0.235208	NA	0.156333
ebi-a-GCST90001592	Systemic lupus erythematosus	CD8+ T cell Absolute Count || id:ebi-a-GCST90001592	24	0.0308034	0.13039	0.815432	1.03 (0.80-1.33)	0.0523626	0.0758179	0.489795	1.05 (0.91-1.22)	0.0994349	0.0667862	0.136526	0.468559	1.10 (0.97-1.26)	0.0374273	0.0803479	0.645728	1.04 (0.89-1.22)	-0.135951	0.160626	0.406061	0.87 (0.64-1.20)	23.9812	0.156636	54.9091	23	0.00020069	0.015716	0.0255174	0.544285	rs1465651, rs2516466	<0.000333333333333333
ebi-a-GCST90001637	Systemic lupus erythematosus	CD4-CD8- Natural Killer T %T cell || id:ebi-a-GCST90001637	34	-0.000251885	0.0834735	0.997611	1.00 (0.85-1.18)	0.0489229	0.0535992	0.361372	1.05 (0.95-1.17)	0.0581558	0.0391046	0.136966	0.468559	1.06 (0.98-1.14)	0.0617581	0.0731828	0.404808	1.06 (0.92-1.23)	0.0579292	0.089325	0.521136	1.06 (0.89-1.26)	29.6073	0.271699	28.0175	33	0.713609	0.0147902	0.0186745	0.434194	NA	0.739667
ebi-a-GCST90001638	Systemic lupus erythematosus	CD4-CD8- Natural Killer T %lymphocyte || id:ebi-a-GCST90001638	35	-0.00656626	0.0817494	0.936466	0.99 (0.85-1.17)	0.0553229	0.0548384	0.313054	1.06 (0.95-1.18)	0.0581293	0.0390383	0.136479	0.468559	1.06 (0.98-1.14)	0.0658746	0.0718841	0.365912	1.07 (0.93-1.23)	0.0737304	0.0951688	0.443852	1.08 (0.89-1.30)	28.6688	0.270949	32.2393	34	0.554095	0.0151326	0.0168005	0.37426	NA	0.594667
ebi-a-GCST90001825	Systemic lupus erythematosus	IgD on IgD+ CD38dim B cell || id:ebi-a-GCST90001825	21	0.0234604	0.0556717	0.678188	1.02 (0.92-1.14)	0.0180348	0.0484008	0.709436	1.02 (0.93-1.12)	0.0498857	0.0333145	0.134284	0.468559	1.05 (0.98-1.12)	0.00776677	0.0444413	0.863022	1.01 (0.92-1.10)	0.291088	0.119372	0.0242001	1.34 (1.06-1.69)	27.8512	0.158645	26.7699	20	0.141863	0.0104454	0.015669	0.513024	NA	0.207
ebi-a-GCST90001932	Systemic lupus erythematosus	CD127 on CD45RA+ CD4+ T cell || id:ebi-a-GCST90001932	28	-0.0371109	0.203075	0.856416	0.96 (0.65-1.43)	0.0109362	0.0655704	0.867539	1.01 (0.89-1.15)	0.0983176	0.0660802	0.13679	0.468559	1.10 (0.97-1.26)	-0.036781	0.0816462	0.655952	0.96 (0.82-1.13)	-0.0561827	0.115974	0.631979	0.95 (0.75-1.19)	24.4733	0.232723	68.74	27	1.69359e-05	0.0265963	0.0376683	0.486427	rs2244026, rs2596465, rs28361065, rs33964890	<0.000333333333333333
ebi-a-GCST90001827	Systemic lupus erythematosus	IgD on IgD+ B cell || id:ebi-a-GCST90001827	24	0.243801	0.160144	0.142158	1.28 (0.93-1.75)	0.0693017	0.0692497	0.316947	1.07 (0.94-1.23)	0.0678253	0.045846	0.139029	0.469466	1.07 (0.98-1.17)	-0.0813702	0.135275	0.553378	0.92 (0.71-1.20)	0.205617	0.140908	0.158025	1.23 (0.93-1.62)	24.2057	0.157812	32.5171	23	0.0898575	-0.0322516	0.0276255	0.255523	NA	0.095
ebi-a-GCST90001933	Systemic lupus erythematosus	CD25 on CD45RA- CD4 not regulatory T cell || id:ebi-a-GCST90001933	19	0.0104415	0.048931	0.833559	1.01 (0.92-1.11)	0.0356767	0.0505728	0.480529	1.04 (0.94-1.14)	0.0460926	0.0311382	0.138804	0.469466	1.05 (0.99-1.11)	0.0363832	0.0544475	0.512468	1.04 (0.93-1.15)	0.11636	0.0831482	0.178681	1.12 (0.95-1.32)	27.4172	0.149768	26.4956	18	0.0889553	0.0186307	0.0164367	0.272743	NA	0.0796667
ebi-a-GCST90001532	Systemic lupus erythematosus	Basophil Absolute Count || id:ebi-a-GCST90001532	24	0.0266768	0.0238278	0.274973	1.03 (0.98-1.08)	0.0413482	0.0277988	0.136907	1.04 (0.99-1.10)	0.0282234	0.0192238	0.142063	0.476195	1.03 (0.99-1.07)	0.034476	0.0254928	0.189402	1.04 (0.98-1.09)	0.116044	0.0518085	0.0350577	1.12 (1.01-1.24)	26.7363	0.340486	21.7306	23	0.536564	0.00101465	0.00923623	0.91352	NA	0.578333
ebi-a-GCST90001578	Systemic lupus erythematosus	Transitional B cell %lymphocyte || id:ebi-a-GCST90001578	20	0.0344064	0.126039	0.787974	1.04 (0.81-1.33)	0.0900003	0.0839293	0.283569	1.09 (0.93-1.29)	0.0821913	0.0560208	0.142334	0.476195	1.09 (0.97-1.21)	0.19657	0.145402	0.192282	1.22 (0.92-1.62)	0.200524	0.159275	0.223288	1.22 (0.89-1.67)	21.7572	0.118376	21.2284	19	0.324317	0.00909884	0.0210512	0.670713	NA	0.324667
ebi-a-GCST90001755	Systemic lupus erythematosus	CD20 on IgD- CD38- B cell || id:ebi-a-GCST90001755	38	0.174258	0.128387	0.183138	1.19 (0.93-1.53)	-0.0639246	0.0691441	0.355219	0.94 (0.82-1.07)	-0.0807274	0.05547	0.145577	0.48333	0.92 (0.83-1.03)	-0.163705	0.137844	0.242555	0.85 (0.65-1.11)	-0.275965	0.187363	0.149237	0.76 (0.53-1.10)	25.301	0.260947	76.5251	37	0.000143268	-0.0536791	0.024631	0.0359307	rs11751198, rs147717587, rs57271503	<0.000333333333333333
ebi-a-GCST90001972	Systemic lupus erythematosus	FSC-A on T cell || id:ebi-a-GCST90001972	16	-0.00819515	0.0540484	0.881645	0.99 (0.89-1.10)	-0.0342728	0.0598372	0.566802	0.97 (0.86-1.09)	-0.059058	0.0406026	0.145798	0.48333	0.94 (0.87-1.02)	-0.0302743	0.0525403	0.573018	0.97 (0.88-1.08)	-0.0665909	0.0931031	0.485447	0.94 (0.78-1.12)	21.9403	0.112045	12.2782	15	0.657859	-0.0192643	0.0135117	0.175855	NA	0.714333
ebi-a-GCST90001526	Systemic lupus erythematosus	CD33dim HLA DR+ CD11b+ %CD33dim HLA DR+ || id:ebi-a-GCST90001526	20	-0.0188006	0.0748628	0.804555	0.98 (0.85-1.14)	-0.0256478	0.0450431	0.569081	0.97 (0.89-1.06)	0.0432796	0.0298941	0.147683	0.487354	1.04 (0.98-1.11)	-0.0115238	0.0452564	0.801742	0.99 (0.90-1.08)	0.00140634	0.0620778	0.982162	1.00 (0.89-1.13)	26.1448	0.276776	27.519	19	0.0931321	0.0240719	0.0254355	0.356482	NA	0.105333
ebi-a-GCST90001909	Systemic lupus erythematosus	CD45 on CD14+ monocyte || id:ebi-a-GCST90001909	7	-0.415836	0.190604	0.0809421	0.66 (0.45-0.96)	-0.226431	0.123833	0.0674721	0.80 (0.63-1.02)	-0.127211	0.0881802	0.149126	0.487681	0.88 (0.74-1.05)	-0.223554	0.137635	0.155446	0.80 (0.61-1.05)	-0.189772	0.193692	0.365042	0.83 (0.57-1.21)	22.6597	0.0506269	10.7517	6	0.0963619	0.0627215	0.0351219	0.134185	NA	0.138667
ebi-a-GCST90001999	Systemic lupus erythematosus	PDL-1 on CD14- CD16+ monocyte || id:ebi-a-GCST90001999	27	0.0595917	0.0688221	0.39479	1.06 (0.93-1.21)	0.0467905	0.046727	0.316654	1.05 (0.96-1.15)	0.0634779	0.0439353	0.148513	0.487681	1.07 (0.98-1.16)	0.0699855	0.0435464	0.1201	1.07 (0.98-1.17)	0.0841841	0.0922303	0.369756	1.09 (0.91-1.30)	42.0087	0.30081	55.5189	26	0.000650802	0.00157603	0.0211871	0.941295	rs11590749, rs146718864, rs35855160	<0.000333333333333333
ebi-a-GCST90001779	Systemic lupus erythematosus	CD25 on IgD+ CD24- B cell || id:ebi-a-GCST90001779	32	0.00826203	0.0379592	0.829171	1.01 (0.94-1.09)	0.018989	0.0318313	0.550808	1.02 (0.96-1.08)	0.0431909	0.0302115	0.152827	0.497242	1.04 (0.98-1.11)	0.016242	0.0286942	0.575444	1.02 (0.96-1.08)	0.157233	0.0828387	0.0670332	1.17 (0.99-1.38)	42.872	0.367268	57.7903	31	0.00243637	0.0217474	0.0147529	0.150868	NA	0.00566667
ebi-a-GCST90001896	Systemic lupus erythematosus	CD28 on CD28+ CD45RA+ CD8+ T cell || id:ebi-a-GCST90001896	21	0.125628	0.0865239	0.162831	1.13 (0.96-1.34)	0.102417	0.0545949	0.0606641	1.11 (1.00-1.23)	0.0519693	0.0364043	0.153419	0.497242	1.05 (0.98-1.13)	0.129517	0.0506776	0.0188442	1.14 (1.03-1.26)	0.150555	0.0892355	0.107108	1.16 (0.98-1.38)	40.4637	0.278587	26.7115	20	0.143576	-0.0210373	0.0215853	0.341998	rs2734904	0.00133333
ebi-a-GCST90001800	Systemic lupus erythematosus	CD27 on IgD+ CD24+ B cell || id:ebi-a-GCST90001800	56	-0.0032505	0.0589193	0.956208	1.00 (0.89-1.12)	0.053613	0.0427811	0.210135	1.06 (0.97-1.15)	0.0375562	0.0263644	0.1543	0.497874	1.04 (0.99-1.09)	0.0658547	0.0602282	0.278976	1.07 (0.95-1.20)	0.0753514	0.0925292	0.418955	1.08 (0.90-1.29)	38.9858	0.579826	61.7804	55	0.246777	0.0095721	0.0121554	0.434447	NA	0.248667
ebi-a-GCST90001682	Systemic lupus erythematosus	CD127- CD8+ T cell %T cell || id:ebi-a-GCST90001682	15	-0.16048	0.129191	0.236109	0.85 (0.66-1.10)	-0.148032	0.0800515	0.064428	0.86 (0.74-1.01)	-0.0843242	0.0593969	0.155703	0.500178	0.92 (0.82-1.03)	-0.20673	0.11965	0.106008	0.81 (0.64-1.03)	-0.209482	0.143065	0.16522	0.81 (0.61-1.07)	22.0475	0.0966073	14.0381	14	0.446876	0.0177462	0.026576	0.515972	rs150971914, rs2516660	0.00533333
ebi-a-GCST90001422	Systemic lupus erythematosus	CD20- CD38- B cell %B cell || id:ebi-a-GCST90001422	18	0.0761235	0.13909	0.591728	1.08 (0.82-1.42)	0.1167	0.0808123	0.148713	1.12 (0.96-1.32)	0.079907	0.0564775	0.157113	0.502485	1.08 (0.97-1.21)	0.196164	0.11023	0.0930264	1.22 (0.98-1.51)	0.240492	0.139174	0.102109	1.27 (0.97-1.67)	21.7776	0.106546	25.9839	17	0.0747549	0.00085643	0.0269417	0.975034	NA	0.0593333
ebi-a-GCST90001704	Systemic lupus erythematosus	BAFF-R on IgD+ CD24- B cell || id:ebi-a-GCST90001704	128	-0.0196149	0.0332589	0.556404	0.98 (0.92-1.05)	-0.034235	0.0223963	0.126364	0.97 (0.92-1.01)	-0.0218719	0.0155025	0.158286	0.502868	0.98 (0.95-1.01)	-0.0258045	0.0217476	0.237622	0.97 (0.93-1.02)	0.024626	0.0447908	0.583422	1.02 (0.94-1.12)	47.2585	1.60865	183.86	127	0.000730408	-0.000615049	0.00800983	0.938915	NA	0.000666667
ebi-a-GCST90001954	Systemic lupus erythematosus	CD33 on basophil || id:ebi-a-GCST90001954	59	0.0502381	0.0222515	0.0278089	1.05 (1.01-1.10)	0.0367947	0.0234292	0.116307	1.04 (0.99-1.09)	0.0193051	0.0136941	0.158618	0.502868	1.02 (0.99-1.05)	0.0322146	0.0209134	0.128907	1.03 (0.99-1.08)	0.0128001	0.0383742	0.739914	1.01 (0.94-1.09)	53.9855	1.79724	62.8555	58	0.308413	-0.0160272	0.008964	0.0790992	NA	0.331333
ebi-a-GCST90001436	Systemic lupus erythematosus	Memory B cell %lymphocyte || id:ebi-a-GCST90001436	23	0.0835172	0.0601825	0.179769	1.09 (0.97-1.22)	0.0895397	0.0646125	0.165809	1.09 (0.96-1.24)	0.0566817	0.040563	0.162301	0.506728	1.06 (0.98-1.15)	0.104148	0.0589989	0.0913995	1.11 (0.99-1.25)	0.1346	0.102125	0.201068	1.14 (0.94-1.40)	23.661	0.147944	21.702	22	0.47779	-0.00725428	0.01194	0.549995	rs12874404, rs6895553	0.0206667
ebi-a-GCST90001561	Systemic lupus erythematosus	CD45RA+ CD8+ T cell %CD8+ T cell || id:ebi-a-GCST90001561	30	0.0414512	0.0257562	0.118754	1.04 (0.99-1.10)	-3.01791e-05	0.0295109	0.999184	1.00 (0.94-1.06)	0.0294325	0.0211359	0.16376	0.506728	1.03 (0.99-1.07)	0.012656	0.0255226	0.623721	1.01 (0.96-1.06)	0.0701861	0.0697993	0.322953	1.07 (0.94-1.23)	31.5258	0.272872	31.299	29	0.351468	-0.0102737	0.0114071	0.375461	NA	0.333667
ebi-a-GCST90001603	Systemic lupus erythematosus	T cell Absolute Count || id:ebi-a-GCST90001603	12	-0.0415707	0.116439	0.728498	0.96 (0.76-1.21)	0.033969	0.0821631	0.679289	1.03 (0.88-1.22)	0.0782124	0.0562815	0.164631	0.506728	1.08 (0.97-1.21)	0.0402343	0.0812855	0.630356	1.04 (0.89-1.22)	0.109566	0.123819	0.395149	1.12 (0.88-1.42)	22.1179	0.0722535	17.3965	11	0.0966812	0.0299995	0.023519	0.230951	NA	0.148
ebi-a-GCST90001792	Systemic lupus erythematosus	CD25 on unswitched memory B cell || id:ebi-a-GCST90001792	30	0.0210485	0.0238242	0.384494	1.02 (0.97-1.07)	0.0202303	0.0274441	0.461034	1.02 (0.97-1.08)	0.0264022	0.0189319	0.16314	0.506728	1.03 (0.99-1.07)	0.0155834	0.0238645	0.518903	1.02 (0.97-1.06)	0.119653	0.0647804	0.0749657	1.13 (0.99-1.28)	51.3881	0.411462	21.9921	29	0.820516	0.00373865	0.0100998	0.714041	NA	0.791
ebi-a-GCST90001817	Systemic lupus erythematosus	CD38 on Plasma Blast-Plasma Cell || id:ebi-a-GCST90001817	10	-0.276398	0.216077	0.236692	0.76 (0.50-1.16)	0.169186	0.11508	0.141517	1.18 (0.95-1.48)	0.113115	0.0810987	0.163083	0.506728	1.12 (0.96-1.31)	0.197066	0.174043	0.286778	1.22 (0.87-1.71)	0.197066	0.179693	0.301255	1.22 (0.86-1.73)	22.5509	0.0613482	8.68928	9	0.466437	0.0635977	0.0327008	0.0876891	rs4789573	0.0436667
ebi-a-GCST90001989	Systemic lupus erythematosus	CD40 on CD14- CD16+ monocyte || id:ebi-a-GCST90001989	55	0.0132347	0.0507941	0.795444	1.01 (0.92-1.12)	0.0261633	0.0363353	0.471492	1.03 (0.96-1.10)	0.0437362	0.0313654	0.163195	0.506728	1.04 (0.98-1.11)	0.00992568	0.0339954	0.771428	1.01 (0.94-1.08)	0.0432688	0.0933813	0.644971	1.04 (0.87-1.25)	39.1428	0.575027	107.843	54	1.88603e-05	0.0100041	0.0130728	0.447513	rs111994823, rs11578245, rs72702127	<0.000333333333333333
ebi-a-GCST90002065	Systemic lupus erythematosus	CD4 on CD39+ resting CD4 regulatory T cell || id:ebi-a-GCST90002065	13	-0.0428681	0.0976926	0.669296	0.96 (0.79-1.16)	-0.0775736	0.0671388	0.247918	0.93 (0.81-1.06)	-0.0680159	0.0489546	0.164721	0.506728	0.93 (0.85-1.03)	-0.0562079	0.0827785	0.510013	0.95 (0.80-1.11)	-0.0807933	0.113422	0.489882	0.92 (0.74-1.15)	22.2184	0.108158	17.7298	12	0.124143	-0.00992197	0.0298385	0.745745	NA	0.152667
ebi-a-GCST90001716	Systemic lupus erythematosus	BAFF-R on naive-mature B cell || id:ebi-a-GCST90001716	133	-0.00799848	0.0337818	0.813206	0.99 (0.93-1.06)	-0.0342318	0.021964	0.119106	0.97 (0.93-1.01)	-0.0217417	0.0157012	0.16614	0.508403	0.98 (0.95-1.01)	-0.025979	0.0222193	0.244425	0.97 (0.93-1.02)	-0.00420019	0.046431	0.928058	1.00 (0.91-1.09)	45.6205	1.6147	196.76	132	0.00022116	-0.00374226	0.00813805	0.646388	NA	<0.000333333333333333
ebi-a-GCST90002022	Systemic lupus erythematosus	CD4 on CD4+ T cell || id:ebi-a-GCST90002022	18	0.324033	0.157951	0.0569636	1.38 (1.01-1.88)	0.075274	0.0674901	0.264708	1.08 (0.94-1.23)	0.0660508	0.0477592	0.166667	0.508403	1.07 (0.97-1.17)	0.0759197	0.0818187	0.366447	1.08 (0.92-1.27)	0.0688328	0.106938	0.528378	1.07 (0.87-1.32)	24.5713	0.150388	21.2959	17	0.213333	-0.0520568	0.0301925	0.103941	rs142257721, rs1846190	0.001
ebi-a-GCST90001663	Systemic lupus erythematosus	CD28- CD8dim T cell Absolute Count || id:ebi-a-GCST90001663	22	-0.0662181	0.0809353	0.422907	0.94 (0.80-1.10)	-0.128193	0.0574846	0.0257451	0.88 (0.79-0.98)	-0.0560824	0.0406607	0.167809	0.509747	0.95 (0.87-1.02)	-0.145951	0.0692153	0.0471573	0.86 (0.75-0.99)	-0.156997	0.093939	0.109507	0.85 (0.71-1.03)	23.226	0.14895	28.5707	21	0.124696	0.00313317	0.0200135	0.877167	NA	0.147
ebi-a-GCST90001520	Systemic lupus erythematosus	CD33+ HLA DR+ CD14dim Absolute Count || id:ebi-a-GCST90001520	15	-0.0471849	0.0418615	0.280048	0.95 (0.88-1.04)	-0.0342075	0.0396985	0.388862	0.97 (0.89-1.04)	-0.0408675	0.029791	0.170124	0.514624	0.96 (0.91-1.02)	-0.0345875	0.033401	0.317981	0.97 (0.90-1.03)	0.0102821	0.078561	0.897732	1.01 (0.87-1.18)	21.8115	0.174216	17.1677	14	0.247354	0.00549102	0.0210492	0.798282	NA	0.407
ebi-a-GCST90001415	Systemic lupus erythematosus	IgD+ CD24- B cell %B cell || id:ebi-a-GCST90001415	15	-0.0137839	0.0527004	0.797765	0.99 (0.89-1.09)	-0.0378866	0.0511502	0.458879	0.96 (0.87-1.06)	-0.0487452	0.0358586	0.174028	0.516362	0.95 (0.89-1.02)	-0.0254751	0.0418404	0.552368	0.97 (0.90-1.06)	-0.0191977	0.0775852	0.808159	0.98 (0.84-1.14)	22.1192	0.090219	15.51	14	0.344201	-0.0171172	0.0179461	0.357581	NA	0.460333
ebi-a-GCST90001586	Systemic lupus erythematosus	CD14+ CD16- monocyte %monocyte || id:ebi-a-GCST90001586	18	-0.0262977	0.0483848	0.59427	0.97 (0.89-1.07)	-0.0269014	0.0509761	0.59769	0.97 (0.88-1.08)	-0.0487822	0.0357434	0.172319	0.516362	0.95 (0.89-1.02)	-0.0384447	0.0422695	0.375794	0.96 (0.89-1.05)	-0.110361	0.0758985	0.164144	0.90 (0.77-1.04)	27.8008	0.13666	14.7374	17	0.614387	-0.010072	0.0146083	0.500405	rs10157279, rs10917571	0.002
ebi-a-GCST90001731	Systemic lupus erythematosus	CD19 on IgD- CD24- B cell || id:ebi-a-GCST90001731	21	0.0112669	0.0897818	0.901452	1.01 (0.85-1.21)	-0.0367149	0.0637596	0.564728	0.96 (0.85-1.09)	-0.0599225	0.0439666	0.172911	0.516362	0.94 (0.86-1.03)	-0.0304436	0.0715216	0.674903	0.97 (0.84-1.12)	0.0146469	0.118387	0.902771	1.01 (0.80-1.28)	20.9172	0.11956	29.6266	20	0.0761342	-0.0190639	0.0192992	0.33566	NA	0.100333
ebi-a-GCST90001842	Systemic lupus erythematosus	CD3 on Naive CD4+ T cell || id:ebi-a-GCST90001842	67	-0.0835866	0.0447679	0.0663968	0.92 (0.84-1.00)	-0.0787387	0.0347593	0.0234969	0.92 (0.86-0.99)	-0.0357289	0.0262536	0.173541	0.516362	0.96 (0.92-1.02)	-0.0946009	0.0347069	0.0082076	0.91 (0.85-0.97)	-0.133977	0.0702121	0.0607202	0.87 (0.76-1.00)	42.7742	0.917909	120.905	66	4.39823e-05	0.0155306	0.0118013	0.192793	NA	<0.000333333333333333
ebi-a-GCST90001851	Systemic lupus erythematosus	CD3 on T cell || id:ebi-a-GCST90001851	45	-0.110807	0.0589156	0.0667861	0.90 (0.80-1.00)	-0.102447	0.0434492	0.0183812	0.90 (0.83-0.98)	-0.0479989	0.0353281	0.174254	0.516362	0.95 (0.89-1.02)	-0.127787	0.0524802	0.0190168	0.88 (0.79-0.98)	-0.169709	0.078985	0.0372075	0.84 (0.72-0.99)	31.3145	0.471545	84.6639	44	0.000222785	0.0218415	0.0164736	0.191891	NA	0.000666667
ebi-a-GCST90001428	Systemic lupus erythematosus	IgD- CD38dim B cell %B cell || id:ebi-a-GCST90001428	14	-0.00853891	0.0553083	0.87987	0.99 (0.89-1.11)	-0.0538224	0.0541826	0.320539	0.95 (0.85-1.05)	-0.0508615	0.0376604	0.176845	0.516733	0.95 (0.88-1.02)	-0.0597065	0.0493884	0.248223	0.94 (0.86-1.04)	-0.078679	0.0964145	0.429172	0.92 (0.77-1.12)	21.7141	0.0826772	17.7905	13	0.165638	-0.0260852	0.0212666	0.243504	rs11548656, rs849133	0.002
ebi-a-GCST90001531	Systemic lupus erythematosus	CD33dim HLA DR- Absolute Count || id:ebi-a-GCST90001531	25	0.0376055	0.0235953	0.124639	1.04 (0.99-1.09)	0.0415101	0.0279087	0.136922	1.04 (0.99-1.10)	0.0254187	0.018823	0.176886	0.516733	1.03 (0.99-1.06)	0.0303532	0.0258093	0.251107	1.03 (0.98-1.08)	0.0188102	0.0532174	0.72683	1.02 (0.92-1.13)	26.0246	0.345598	23.7545	24	0.475707	-0.00865848	0.0101013	0.400198	NA	0.499333
ebi-a-GCST90001669	Systemic lupus erythematosus	CD28+ CD45RA- CD8dim T cell Absolute Count || id:ebi-a-GCST90001669	32	0.0129093	0.0138192	0.35768	1.01 (0.99-1.04)	0.00516662	0.017659	0.769845	1.01 (0.97-1.04)	0.0140002	0.0103839	0.177573	0.516733	1.01 (0.99-1.03)	0.0135091	0.0130272	0.30776	1.01 (0.99-1.04)	0.00398986	0.0279933	0.887584	1.00 (0.95-1.06)	27.2611	0.253675	42.7337	31	0.0781572	0.00233747	0.0131286	0.859886	NA	0.0606667
ebi-a-GCST90001782	Systemic lupus erythematosus	CD25 on IgD+ CD38- unswitched memory B cell || id:ebi-a-GCST90001782	27	0.056689	0.0463603	0.232811	1.06 (0.97-1.16)	0.0530702	0.0409348	0.194818	1.05 (0.97-1.14)	0.0340841	0.0251675	0.175644	0.516733	1.03 (0.98-1.09)	0.0700893	0.0433427	0.117928	1.07 (0.99-1.17)	0.0782076	0.0744725	0.303311	1.08 (0.93-1.25)	34.0012	0.485687	35.0992	26	0.10952	-0.00994607	0.0157051	0.532288	NA	0.125667
ebi-a-GCST90001866	Systemic lupus erythematosus	CD3 on CD39+ CD8+ T cell || id:ebi-a-GCST90001866	23	-0.289476	0.147131	0.0624771	0.75 (0.56-1.00)	-0.0884846	0.0626022	0.157525	0.92 (0.81-1.03)	-0.0735233	0.0545778	0.177938	0.516733	0.93 (0.83-1.03)	-0.161084	0.0701511	0.0315585	0.85 (0.74-0.98)	-0.174098	0.125555	0.179447	0.84 (0.66-1.07)	32.5484	0.251801	48.7364	22	0.000866515	0.0557493	0.0354489	0.130741	NA	0.001
ebi-a-GCST90001618	Systemic lupus erythematosus	HLA DR+ T cell Absolute Count || id:ebi-a-GCST90001618	32	-0.0204128	0.0541479	0.70884	0.98 (0.88-1.09)	-0.0236633	0.0365297	0.517126	0.98 (0.91-1.05)	-0.0460291	0.0343376	0.180087	0.518822	0.96 (0.89-1.02)	-0.0261595	0.0317803	0.416719	0.97 (0.92-1.04)	0.0301034	0.0652208	0.647618	1.03 (0.91-1.17)	30.7232	0.268721	53.5094	31	0.00725561	-0.0102722	0.0166735	0.542488	rs17198888, rs281864337, rs41268902, rs9272540	<0.000333333333333333
ebi-a-GCST90001790	Systemic lupus erythematosus	CD25 on memory B cell || id:ebi-a-GCST90001790	33	0.0936152	0.0705925	0.194483	1.10 (0.96-1.26)	0.103504	0.0469848	0.0275997	1.11 (1.01-1.22)	0.041141	0.0306432	0.179407	0.518822	1.04 (0.98-1.11)	0.133249	0.0647023	0.0476675	1.14 (1.01-1.30)	-0.105198	0.0904856	0.253593	0.90 (0.75-1.07)	51.2986	0.450514	36.8325	32	0.255094	-0.0143629	0.017077	0.406752	NA	0.25
ebi-a-GCST90001602	Systemic lupus erythematosus	Lymphocyte %leukocyte || id:ebi-a-GCST90001602	17	0.0378244	0.0596416	0.535506	1.04 (0.92-1.17)	0.0454287	0.0529335	0.39077	1.05 (0.94-1.16)	0.0487117	0.0365433	0.182536	0.523798	1.05 (0.98-1.13)	0.0519119	0.0461489	0.277233	1.05 (0.96-1.15)	0.0685413	0.0900342	0.457564	1.07 (0.90-1.28)	21.9476	0.101131	24.4551	16	0.0800248	0.00520742	0.0178466	0.774446	NA	0.149667
ebi-a-GCST90001432	Systemic lupus erythematosus	Unswitched memory B cell %lymphocyte || id:ebi-a-GCST90001432	19	-0.247236	0.158063	0.136202	0.78 (0.57-1.06)	0.16482	0.0844904	0.0510856	1.18 (1.00-1.39)	0.0754782	0.0571625	0.186696	0.529459	1.08 (0.96-1.21)	0.199003	0.150252	0.20192	1.22 (0.91-1.64)	0.188377	0.168392	0.277984	1.21 (0.87-1.68)	22.389	0.115693	20.8719	18	0.285925	0.0540871	0.0246984	0.0427649	rs12874404	0.0443333
ebi-a-GCST90001558	Systemic lupus erythematosus	Terminally Differentiated CD8+ T cell %CD8+ T cell || id:ebi-a-GCST90001558	40	0.139938	0.0458029	0.00409847	1.15 (1.05-1.26)	0.0393801	0.043103	0.360912	1.04 (0.96-1.13)	0.0362232	0.0274217	0.186512	0.529459	1.04 (0.98-1.09)	0.0726148	0.0500585	0.154888	1.08 (0.97-1.19)	-0.199101	0.0857512	0.0255549	0.82 (0.69-0.97)	32.295	0.372363	50.4925	39	0.102825	-0.0370962	0.0127952	0.00618347	NA	0.0953333
ebi-a-GCST90002110	Systemic lupus erythematosus	HLA DR on CD33dim HLA DR+ CD11b+ || id:ebi-a-GCST90002110	57	0.0181265	0.0372691	0.628639	1.02 (0.95-1.10)	0.0131091	0.0224931	0.560025	1.01 (0.97-1.06)	0.033004	0.0249463	0.185833	0.529459	1.03 (0.98-1.09)	0.0158969	0.0211627	0.455692	1.02 (0.97-1.06)	0.00307201	0.0716412	0.965949	1.00 (0.87-1.15)	32.42	1.1058	167.287	56	5.11139e-13	0.00804556	0.0148956	0.591288	rs10947140, rs2516486	<0.000333333333333333
ebi-a-GCST90001582	Systemic lupus erythematosus	CD14+ CD16- monocyte Absolute Count || id:ebi-a-GCST90001582	20	-0.0228104	0.0319289	0.484136	0.98 (0.92-1.04)	-0.0223607	0.0366674	0.541978	0.98 (0.91-1.05)	-0.0349573	0.0267778	0.191737	0.538971	0.97 (0.92-1.02)	-0.0184647	0.0311174	0.559919	0.98 (0.92-1.04)	-0.117506	0.0961546	0.236631	0.89 (0.74-1.07)	23.1075	0.126576	17.7433	19	0.539641	-0.00759729	0.0108764	0.493786	NA	0.553667
ebi-a-GCST90001589	Systemic lupus erythematosus	CD4+/CD8+ T cell || id:ebi-a-GCST90001589	11	0.0262116	0.174263	0.883755	1.03 (0.73-1.44)	0.10751	0.0927118	0.246207	1.11 (0.93-1.34)	0.0856154	0.0655189	0.191305	0.538971	1.09 (0.96-1.24)	0.084722	0.111385	0.464439	1.09 (0.87-1.35)	0.255608	0.135881	0.0893594	1.29 (0.99-1.69)	22.5776	0.0676157	14.0778	10	0.169473	0.0132227	0.034312	0.708917	rs2516466, rs9266797	<0.000333333333333333
ebi-a-GCST90002029	Systemic lupus erythematosus	CD39 on CD39+ CD8+ T cell || id:ebi-a-GCST90002029	31	0.0121366	0.0783752	0.878011	1.01 (0.87-1.18)	0.0328868	0.0490556	0.502604	1.03 (0.94-1.14)	0.0435843	0.0334269	0.192277	0.538971	1.04 (0.98-1.12)	-0.00371257	0.0629432	0.953357	1.00 (0.88-1.13)	0.13211	0.101928	0.204822	1.14 (0.93-1.39)	29.3851	0.309185	35.0863	30	0.239513	0.00752851	0.0165865	0.653284	NA	0.242667
ebi-a-GCST90001584	Systemic lupus erythematosus	CD14- CD16+ monocyte %monocyte || id:ebi-a-GCST90001584	20	-0.208458	0.113152	0.0819692	0.81 (0.65-1.01)	0.0888371	0.0784777	0.257633	1.09 (0.94-1.27)	0.0695723	0.0535054	0.193503	0.54032	1.07 (0.97-1.19)	0.113705	0.111244	0.319562	1.12 (0.90-1.39)	0.16496	0.128634	0.215132	1.18 (0.92-1.52)	24.4776	0.133995	28.1098	19	0.0813383	0.0536816	0.01902	0.0112821	NA	0.0866667
ebi-a-GCST90001996	Systemic lupus erythematosus	CX3CR1 on CD14+ CD16+ monocyte || id:ebi-a-GCST90001996	34	-0.116058	0.109678	0.297898	0.89 (0.72-1.10)	-0.064369	0.0566115	0.255525	0.94 (0.84-1.05)	-0.063049	0.0486071	0.194592	0.541278	0.94 (0.85-1.03)	0.0547723	0.113346	0.632121	1.06 (0.85-1.32)	0.0507831	0.13569	0.710607	1.05 (0.81-1.37)	24.8446	0.234387	60.5916	33	0.00237631	0.0134538	0.0248865	0.592521	rs10919347	<0.000333333333333333
ebi-a-GCST90001667	Systemic lupus erythematosus	CD28+ CD45RA- CD8dim T cell %T cell || id:ebi-a-GCST90001667	24	-0.0379712	0.0276158	0.18298	0.96 (0.91-1.02)	-0.0240794	0.0300378	0.422763	0.98 (0.92-1.04)	-0.0262506	0.0204936	0.200224	0.554819	0.97 (0.94-1.01)	-0.033156	0.0253844	0.204411	0.97 (0.92-1.02)	-0.00150438	0.0592291	0.979956	1.00 (0.89-1.12)	29.4291	0.203334	30.1565	23	0.144963	0.0106639	0.012996	0.420705	rs2177324	0.039
ebi-a-GCST90001478	Systemic lupus erythematosus	CD4 regulatory T cell %CD4+ T cell || id:ebi-a-GCST90001478	16	-0.0188905	0.129812	0.886373	0.98 (0.76-1.27)	0.0927831	0.0720261	0.197681	1.10 (0.95-1.26)	0.0612913	0.0482715	0.204185	0.562456	1.06 (0.97-1.17)	0.111544	0.0781743	0.174104	1.12 (0.96-1.30)	0.165733	0.114956	0.169938	1.18 (0.94-1.48)	27.7908	0.128261	14.9189	15	0.457276	0.0180661	0.0270795	0.515522	NA	0.487667
ebi-a-GCST90001482	Systemic lupus erythematosus	Resting CD4 regulatory T cell %CD4+ T cell || id:ebi-a-GCST90001482	39	0.0939518	0.0378371	0.0176848	1.10 (1.02-1.18)	0.0574953	0.0335976	0.087027	1.06 (0.99-1.13)	0.0387065	0.0305323	0.204897	0.562456	1.04 (0.98-1.10)	0.0774328	0.0323724	0.0218122	1.08 (1.01-1.15)	0.0387095	0.0596881	0.520543	1.04 (0.92-1.17)	38.6877	0.431373	68.0002	38	0.00198289	-0.0328002	0.0144387	0.0290128	NA	0.002
ebi-a-GCST90001858	Systemic lupus erythematosus	CD3 on CD45RA+ CD4+ T cell || id:ebi-a-GCST90001858	61	-0.0850512	0.0454787	0.0664286	0.92 (0.84-1.00)	-0.101624	0.0352362	0.00392554	0.90 (0.84-0.97)	-0.0329889	0.0260901	0.206079	0.562456	0.97 (0.92-1.02)	-0.120696	0.0440517	0.00808292	0.89 (0.81-0.97)	-0.12973	0.0799681	0.109989	0.88 (0.75-1.03)	41.0853	0.807872	90.977	60	0.00606418	0.0172141	0.0123631	0.169036	NA	0.00733333
ebi-a-GCST90002107	Systemic lupus erythematosus	HLA DR on Hematopoietic Stem Cell || id:ebi-a-GCST90002107	3	0.457561	0.312279	0.381256	1.58 (0.86-2.91)	0.0802476	0.0859474	0.350468	1.08 (0.92-1.28)	0.0907864	0.0717039	0.205467	0.562456	1.10 (0.95-1.26)	0.0702256	0.09585	0.539997	1.07 (0.89-1.29)	0.0420052	0.102882	0.722627	1.04 (0.85-1.28)	20.4897	0.0371978	1.55186	2	0.460277	-0.264104	0.218856	0.440529	NA	NA
ebi-a-GCST90001893	Systemic lupus erythematosus	CD28 on CD28+ CD45RA- CD8+ T cell || id:ebi-a-GCST90001893	24	-0.0215172	0.08924	0.811698	0.98 (0.82-1.17)	-0.0668258	0.058724	0.255135	0.94 (0.83-1.05)	-0.0471336	0.0373999	0.207576	0.564421	0.95 (0.89-1.03)	-0.082929	0.059008	0.173271	0.92 (0.82-1.03)	-0.170977	0.096791	0.0905909	0.84 (0.70-1.02)	35.9852	0.289006	33.1668	23	0.0782041	-0.00762138	0.0227865	0.741193	NA	0.0933333
ebi-a-GCST90001739	Systemic lupus erythematosus	CD19 on Plasma Blast-Plasma Cell || id:ebi-a-GCST90001739	16	0.0353478	0.11913	0.771039	1.04 (0.82-1.31)	0.0240537	0.0806217	0.765434	1.02 (0.87-1.20)	0.0656177	0.0522292	0.208992	0.56519	1.07 (0.96-1.18)	0.0203897	0.0739967	0.786655	1.02 (0.88-1.18)	0.312851	0.159637	0.0688736	1.37 (1.00-1.87)	21.0718	0.0917132	23.8492	15	0.0676992	0.008234	0.0266196	0.761633	NA	0.097
ebi-a-GCST90001839	Systemic lupus erythematosus	CD3 on Effector Memory CD8+ T cell || id:ebi-a-GCST90001839	23	0.00128584	0.0752258	0.986524	1.00 (0.86-1.16)	-0.0276893	0.0596234	0.642359	0.97 (0.87-1.09)	-0.06024	0.0479934	0.209416	0.56519	0.94 (0.86-1.03)	0.0503264	0.0663903	0.456471	1.05 (0.92-1.20)	-0.240761	0.114668	0.0474521	0.79 (0.63-0.98)	29.6132	0.229827	44.4483	22	0.00311594	-0.0214335	0.0202186	0.301145	NA	0.00666667
ebi-a-GCST90001703	Systemic lupus erythematosus	BAFF-R on IgD+ CD24+ B cell || id:ebi-a-GCST90001703	142	-0.00922115	0.031002	0.766573	0.99 (0.93-1.05)	-0.0331487	0.0196951	0.0923577	0.97 (0.93-1.01)	-0.0178468	0.0142462	0.210299	0.565471	0.98 (0.96-1.01)	-0.0263063	0.02156	0.224446	0.97 (0.93-1.02)	-0.0299212	0.039614	0.451318	0.97 (0.90-1.05)	47.9428	1.80812	197.026	141	0.00129102	-0.00237564	0.00757696	0.754341	NA	0.002
ebi-a-GCST90001397	Systemic lupus erythematosus	Unswitched memory B cell %B cell || id:ebi-a-GCST90001397	22	-0.0319937	0.0877087	0.71911	0.97 (0.82-1.15)	-0.0443581	0.0586526	0.449478	0.96 (0.85-1.07)	-0.0507667	0.041164	0.217471	0.565694	0.95 (0.88-1.03)	-0.0458981	0.0590013	0.445294	0.96 (0.85-1.07)	-0.132987	0.103682	0.213596	0.88 (0.71-1.07)	21.5709	0.129073	29.2601	21	0.107896	-0.005027	0.0193507	0.797686	NA	0.141333
ebi-a-GCST90001405	Systemic lupus erythematosus	Plasma Blast-Plasma Cell Absolute Count || id:ebi-a-GCST90001405	15	0.01459	0.0534384	0.789124	1.01 (0.91-1.13)	-0.0108193	0.0549554	0.843927	0.99 (0.89-1.10)	-0.0506342	0.0411193	0.218174	0.565694	0.95 (0.88-1.03)	-0.00564431	0.050946	0.913355	0.99 (0.90-1.10)	-0.166053	0.0945607	0.100923	0.85 (0.70-1.02)	21.2591	0.08674	13.1786	14	0.512512	-0.026965	0.0141101	0.0783004	NA	0.534333
ebi-a-GCST90001588	Systemic lupus erythematosus	T/B cell || id:ebi-a-GCST90001588	30	0.027694	0.105106	0.794105	1.03 (0.84-1.26)	-0.0381486	0.0582209	0.512314	0.96 (0.86-1.08)	-0.0494043	0.0399741	0.216493	0.565694	0.95 (0.88-1.03)	-0.056108	0.0788065	0.482171	0.95 (0.81-1.10)	-0.117005	0.104572	0.272366	0.89 (0.72-1.09)	23.936	0.195208	41.3888	29	0.0636616	-0.0141176	0.01712	0.416554	NA	0.0716667
ebi-a-GCST90001595	Systemic lupus erythematosus	CD4+CD8+ T cell %T cell || id:ebi-a-GCST90001595	5	-0.0637826	0.282427	0.835839	0.94 (0.54-1.63)	0.0652161	0.13539	0.630026	1.07 (0.82-1.39)	0.13444	0.108263	0.214316	0.565694	1.14 (0.93-1.41)	0.0789248	0.143573	0.611761	1.08 (0.82-1.43)	0.0947916	0.180672	0.627551	1.10 (0.77-1.57)	21.7433	0.0294797	1.47355	4	0.831316	0.0456329	0.0600511	0.502575	NA	0.832333
ebi-a-GCST90001643	Systemic lupus erythematosus	B cell %CD3- lymphocyte || id:ebi-a-GCST90001643	19	-0.00741256	0.0306237	0.811635	0.99 (0.93-1.05)	-0.028044	0.0353141	0.427119	0.97 (0.91-1.04)	-0.0309226	0.0249055	0.214384	0.565694	0.97 (0.92-1.02)	-0.0261691	0.0285247	0.371053	0.97 (0.92-1.03)	0.00869137	0.0669102	0.898089	1.01 (0.88-1.15)	24.782	0.127459	16.3501	18	0.56813	-0.0185536	0.0140626	0.204543	rs150861794, rs9520836	0.017
ebi-a-GCST90001743	Systemic lupus erythematosus	CD20 on B cell || id:ebi-a-GCST90001743	36	-0.0496698	0.0773718	0.525203	0.95 (0.82-1.11)	-0.0510969	0.0536573	0.340954	0.95 (0.86-1.06)	-0.0504601	0.0409108	0.217421	0.565694	0.95 (0.88-1.03)	-0.0438778	0.062813	0.489451	0.96 (0.85-1.08)	-0.0390735	0.0934264	0.678335	0.96 (0.80-1.15)	26.1591	0.255436	54.2676	35	0.0198973	-0.000214768	0.017745	0.990414	rs3189152, rs9469053	<0.000333333333333333
ebi-a-GCST90001785	Systemic lupus erythematosus	CD25 on IgD- CD24- B cell || id:ebi-a-GCST90001785	31	-0.0550582	0.0614452	0.377602	0.95 (0.84-1.07)	-0.0537987	0.0571	0.346099	0.95 (0.85-1.06)	-0.0419191	0.0337925	0.214796	0.565694	0.96 (0.90-1.02)	-0.0551645	0.0510366	0.288363	0.95 (0.86-1.05)	-0.0647424	0.102344	0.531791	0.94 (0.77-1.15)	26.3007	0.221584	41.879	30	0.0732977	0.00372311	0.0130808	0.777955	NA	0.101667
ebi-a-GCST90001882	Systemic lupus erythematosus	HVEM on Central Memory CD8+ T cell || id:ebi-a-GCST90001882	13	0.0621996	0.0858212	0.483732	1.06 (0.90-1.26)	0.00487883	0.0498923	0.922101	1.00 (0.91-1.11)	0.0374906	0.0304266	0.217888	0.565694	1.04 (0.98-1.10)	-0.0206124	0.0578149	0.727638	0.98 (0.87-1.10)	-0.0535436	0.0771305	0.500779	0.95 (0.81-1.10)	25.6684	0.261612	20.1833	12	0.063697	-0.0099811	0.0304518	0.749241	NA	0.0823333
ebi-a-GCST90001936	Systemic lupus erythematosus	CD25 on CD4 regulatory T cell || id:ebi-a-GCST90001936	18	-0.00169716	0.0364534	0.963443	1.00 (0.93-1.07)	0.024032	0.0436049	0.581544	1.02 (0.94-1.12)	0.0375259	0.0302316	0.214502	0.565694	1.04 (0.98-1.10)	0.026946	0.0396063	0.505447	1.03 (0.95-1.11)	0.197121	0.109145	0.0886485	1.22 (0.98-1.51)	21.8748	0.113964	19.5069	17	0.300224	0.0224062	0.0116359	0.0721146	NA	0.392
ebi-a-GCST90001979	Systemic lupus erythematosus	CD16 on CD14- CD16+ monocyte || id:ebi-a-GCST90001979	107	0.025987	0.0319649	0.418066	1.03 (0.96-1.09)	0.00887136	0.0264848	0.737655	1.01 (0.96-1.06)	0.0239944	0.0192265	0.212037	0.565694	1.02 (0.99-1.06)	0.00279998	0.0295402	0.924664	1.00 (0.95-1.06)	0.0589897	0.0705094	0.404687	1.06 (0.92-1.22)	44.5797	1.23676	154.448	106	0.00149921	-0.000729598	0.00932484	0.937784	rs146718864, rs9427403	<0.000333333333333333
ebi-a-GCST90001850	Systemic lupus erythematosus	CD3 on HLA DR+ CD8+ T cell || id:ebi-a-GCST90001850	17	-0.0102553	0.145829	0.944865	0.99 (0.74-1.32)	-0.081804	0.0699629	0.242304	0.92 (0.80-1.06)	-0.0792265	0.0645835	0.219924	0.568202	0.92 (0.81-1.05)	-0.0671232	0.100565	0.513989	0.94 (0.77-1.14)	-0.154377	0.117694	0.208139	0.86 (0.68-1.08)	28.4693	0.155992	35.3723	16	0.00353324	-0.0175632	0.0331029	0.603488	NA	0.006
ebi-a-GCST90001396	Systemic lupus erythematosus	IgD+ CD38- B cell Absolute Count || id:ebi-a-GCST90001396	14	0.0102651	0.217147	0.963074	1.01 (0.66-1.55)	-0.114231	0.0930947	0.219809	0.89 (0.74-1.07)	-0.110581	0.0907031	0.222785	0.570508	0.90 (0.75-1.07)	-0.110168	0.116326	0.36088	0.90 (0.71-1.13)	-0.114989	0.134878	0.409344	0.89 (0.68-1.16)	21.4348	0.0816434	23.8851	13	0.0322038	-0.0230087	0.0373649	0.54954	NA	0.053
ebi-a-GCST90001500	Systemic lupus erythematosus	Activated & resting CD4 regulatory T cell %CD4+ T cell || id:ebi-a-GCST90001500	28	0.0924324	0.0438762	0.04495	1.10 (1.01-1.20)	0.0720619	0.043027	0.0939721	1.07 (0.99-1.17)	0.0350199	0.0286727	0.221947	0.570508	1.04 (0.98-1.10)	0.0987247	0.0478468	0.0488151	1.10 (1.00-1.21)	-0.178285	0.0892903	0.0560318	0.84 (0.70-1.00)	29.1174	0.234847	34.2996	27	0.157509	-0.0282663	0.0153048	0.0761754	rs147104104	0.0226667
ebi-a-GCST90002060	Systemic lupus erythematosus	CD8 on HLA DR+ CD8+ T cell || id:ebi-a-GCST90002060	17	0.0330486	0.0745742	0.663972	1.03 (0.89-1.20)	0.0429574	0.0591521	0.467704	1.04 (0.93-1.17)	0.0497863	0.0408711	0.223174	0.570508	1.05 (0.97-1.14)	0.0348527	0.059743	0.567773	1.04 (0.92-1.16)	0.126362	0.0815391	0.140763	1.13 (0.97-1.33)	24.2348	0.1335	19.1412	16	0.261411	0.00513664	0.0180027	0.779297	rs2256318, rs2442721, rs2523882	<0.000333333333333333
ebi-a-GCST90001841	Systemic lupus erythematosus	CD3 on Central Memory CD4+ T cell || id:ebi-a-GCST90001841	37	-0.120354	0.0771594	0.127801	0.89 (0.76-1.03)	-0.123627	0.0419585	0.00321487	0.88 (0.81-0.96)	-0.0444478	0.0367632	0.226652	0.577366	0.96 (0.89-1.03)	-0.145218	0.0494931	0.00579036	0.86 (0.78-0.95)	-0.165071	0.0840395	0.0572625	0.85 (0.72-1.00)	43.3791	0.523119	62.5326	36	0.00397326	0.0216431	0.0193621	0.271264	NA	0.00366667
ebi-a-GCST90001883	Systemic lupus erythematosus	CD16-CD56 on Natural Killer T || id:ebi-a-GCST90001883	40	-0.0841168	0.0612289	0.177551	0.92 (0.82-1.04)	-0.0593728	0.0440807	0.178009	0.94 (0.86-1.03)	-0.035958	0.0298608	0.228517	0.580082	0.96 (0.91-1.02)	0.103315	0.0752471	0.177594	1.11 (0.96-1.29)	0.108186	0.0973787	0.27338	1.11 (0.92-1.35)	38.4152	0.478774	29.0158	39	0.878444	0.0129822	0.0144095	0.373293	NA	0.882333
ebi-a-GCST90001413	Systemic lupus erythematosus	IgD- CD24- B cell %B cell || id:ebi-a-GCST90001413	15	0.034742	0.0479246	0.48134	1.04 (0.94-1.14)	0.0640456	0.0428044	0.134592	1.07 (0.98-1.16)	0.0445266	0.0371171	0.230285	0.58051	1.05 (0.97-1.12)	0.0370344	0.0337843	0.29149	1.04 (0.97-1.11)	0.0131942	0.0756201	0.863987	1.01 (0.87-1.18)	21.721	0.0886135	24.4733	14	0.0401372	0.0101996	0.0299632	0.73899	NA	0.121333
ebi-a-GCST90001915	Systemic lupus erythematosus	CD45 on T cell || id:ebi-a-GCST90001915	15	0.00823395	0.0404132	0.841708	1.01 (0.93-1.09)	-0.0194407	0.0399698	0.626694	0.98 (0.91-1.06)	-0.0357696	0.0298102	0.230175	0.58051	0.96 (0.91-1.02)	-0.0151252	0.0377254	0.694524	0.98 (0.91-1.06)	-0.0879636	0.084394	0.314939	0.92 (0.78-1.08)	21.4387	0.102655	19.9533	14	0.131621	-0.030534	0.0163771	0.084994	NA	0.2
ebi-a-GCST90001677	Systemic lupus erythematosus	CD28- CD25++ CD8+ T cell %CD8+ T cell || id:ebi-a-GCST90001677	11	-0.112817	0.147048	0.462604	0.89 (0.67-1.19)	-0.161398	0.097613	0.0982395	0.85 (0.70-1.03)	-0.0834447	0.0700366	0.23348	0.582143	0.92 (0.80-1.06)	-0.175932	0.160773	0.299486	0.84 (0.61-1.15)	-0.233806	0.15632	0.165608	0.79 (0.58-1.08)	21.6659	0.0749013	11.3341	10	0.332085	0.00586198	0.0248336	0.818678	NA	0.345667
ebi-a-GCST90001699	Systemic lupus erythematosus	CD45RA+ CD28- CD8+ T cell %CD8+ T cell || id:ebi-a-GCST90001699	23	0.00079841	0.00145009	0.587722	1.00 (1.00-1.00)	0.00097551	0.00163979	0.55191	1.00 (1.00-1.00)	0.0014049	0.00118407	0.235425	0.582143	1.00 (1.00-1.00)	0.00107814	0.00128889	0.411875	1.00 (1.00-1.00)	0.00436074	0.00327114	0.196143	1.00 (1.00-1.01)	24.2294	0.161554	25.998	22	0.251767	0.0115232	0.0125217	0.367889	NA	0.317667
ebi-a-GCST90001797	Systemic lupus erythematosus	CD27 on CD20- CD38- B cell || id:ebi-a-GCST90001797	16	0.0253729	0.0764557	0.744908	1.03 (0.88-1.19)	0.0372786	0.0683607	0.585532	1.04 (0.91-1.19)	0.0546782	0.046115	0.235744	0.582143	1.06 (0.96-1.16)	0.0319785	0.0655644	0.632785	1.03 (0.91-1.17)	-0.0427258	0.124786	0.736807	0.96 (0.75-1.22)	21.3811	0.0947252	18.2842	15	0.248017	0.00789216	0.0150467	0.608128	NA	0.327667
ebi-a-GCST90001892	Systemic lupus erythematosus	CD28 on CD39+ CD4+ T cell || id:ebi-a-GCST90001892	51	0.0618492	0.05895	0.299242	1.06 (0.95-1.19)	0.097246	0.0377132	0.00992108	1.10 (1.02-1.19)	0.0351266	0.0295277	0.234197	0.582143	1.04 (0.98-1.10)	0.0985174	0.0395669	0.0161475	1.10 (1.02-1.19)	0.11584	0.0832138	0.170059	1.12 (0.95-1.32)	41.2831	0.690784	78.3948	50	0.00630348	-0.00841357	0.0160245	0.601921	rs11227302	0.000333333
ebi-a-GCST90001916	Systemic lupus erythematosus	CD45 on CD4+ T cell || id:ebi-a-GCST90001916	11	-0.294028	0.163932	0.106463	0.75 (0.54-1.03)	-0.0630361	0.0935957	0.500633	0.94 (0.78-1.13)	-0.080923	0.0679498	0.233684	0.582143	0.92 (0.81-1.05)	-0.0514864	0.100294	0.618853	0.95 (0.78-1.16)	-0.0592851	0.122371	0.638489	0.94 (0.74-1.20)	21.6854	0.0761406	11.1656	10	0.344763	0.0388545	0.0271696	0.18648	rs2395108, rs3104376	<0.000333333333333333
ebi-a-GCST90002045	Systemic lupus erythematosus	CD45 on CD33- HLA DR- || id:ebi-a-GCST90002045	10	0.21008	0.133248	0.153534	1.23 (0.95-1.60)	-0.0695458	0.0793178	0.380596	0.93 (0.80-1.09)	-0.066591	0.0559801	0.234224	0.582143	0.94 (0.84-1.04)	-0.00603464	0.118894	0.960628	0.99 (0.79-1.25)	0.00390306	0.137582	0.977987	1.00 (0.77-1.31)	26.5052	0.159348	10.7695	9	0.291838	-0.0953854	0.0416877	0.0514178	NA	0.297667
ebi-a-GCST90001804	Systemic lupus erythematosus	CD27 on IgD- CD38dim B cell || id:ebi-a-GCST90001804	58	0.0147033	0.056013	0.793901	1.01 (0.91-1.13)	0.0743167	0.0390601	0.0570895	1.08 (1.00-1.16)	0.0281885	0.0238154	0.236561	0.582182	1.03 (0.98-1.08)	0.0585814	0.0492839	0.239506	1.06 (0.96-1.17)	0.024497	0.0955307	0.798542	1.02 (0.85-1.24)	50.9313	0.764653	74.23	57	0.0622751	0.00345818	0.0125282	0.78354	NA	0.058
ebi-a-GCST90001429	Systemic lupus erythematosus	IgD+ CD38+ B cell %lymphocyte || id:ebi-a-GCST90001429	17	0.00289385	0.142292	0.984042	1.00 (0.76-1.33)	-0.0697369	0.0891237	0.433937	0.93 (0.78-1.11)	-0.066064	0.0564179	0.241609	0.583078	0.94 (0.84-1.05)	-0.204753	0.137438	0.155728	0.81 (0.62-1.07)	-0.31663	0.18606	0.108147	0.73 (0.51-1.05)	22.6397	0.104671	24.1179	16	0.0869605	-0.0154433	0.0276413	0.584608	rs2857599	0.002
ebi-a-GCST90001515	Systemic lupus erythematosus	Immature Myeloid-Derived Suppressor Cells Absolute Count || id:ebi-a-GCST90001515	22	-0.0984531	0.0580201	0.105228	0.91 (0.81-1.02)	-0.0821582	0.0443232	0.0637943	0.92 (0.84-1.00)	-0.0353629	0.0301626	0.241033	0.583078	0.97 (0.91-1.02)	-0.0846496	0.0478153	0.0911867	0.92 (0.84-1.01)	-0.065416	0.0744432	0.389488	0.94 (0.81-1.08)	28.0992	0.324311	27.1998	21	0.164337	0.0225857	0.0169068	0.196588	rs62115996	0.0153333
ebi-a-GCST90001651	Systemic lupus erythematosus	Granulocyte Absolute Count || id:ebi-a-GCST90001651	21	-0.00263028	0.0479017	0.956784	1.00 (0.91-1.10)	-0.0433047	0.0529003	0.413009	0.96 (0.86-1.06)	-0.0410993	0.0350587	0.241077	0.583078	0.96 (0.90-1.03)	-0.0449708	0.048365	0.363552	0.96 (0.87-1.05)	-0.102165	0.0970944	0.305243	0.90 (0.75-1.09)	21.5568	0.123259	21.0338	20	0.395145	-0.0159796	0.0133286	0.245309	NA	0.485333
ebi-a-GCST90001666	Systemic lupus erythematosus	CD28+ CD45RA+ CD8dim T cell Absolute Count || id:ebi-a-GCST90001666	36	-0.000129073	0.0180437	0.994334	1.00 (0.97-1.04)	0.0134141	0.0204396	0.511643	1.01 (0.97-1.05)	0.0203387	0.0173743	0.241753	0.583078	1.02 (0.99-1.06)	0.0148669	0.0147952	0.321865	1.01 (0.99-1.04)	-0.0176543	0.0326895	0.592576	0.98 (0.92-1.05)	29.2201	0.305498	61.051	35	0.00413845	0.031014	0.0121792	0.0155798	NA	0.00666667
ebi-a-GCST90001828	Systemic lupus erythematosus	IgD on transitional B cell || id:ebi-a-GCST90001828	22	-0.0320198	0.121015	0.794031	0.97 (0.76-1.23)	-0.0621416	0.0743816	0.403469	0.94 (0.81-1.09)	-0.0568263	0.0486259	0.242548	0.583078	0.94 (0.86-1.04)	-0.0680165	0.0871269	0.443714	0.93 (0.79-1.11)	-0.192805	0.128713	0.149028	0.82 (0.64-1.06)	21.9466	0.131291	31.9338	21	0.0594597	-0.00485828	0.0204283	0.81444	rs2524032, rs8003027	0.000333333
ebi-a-GCST90002034	Systemic lupus erythematosus	CD39 on monocyte || id:ebi-a-GCST90002034	18	-0.0267056	0.0410344	0.524406	0.97 (0.90-1.06)	-0.0439938	0.0401686	0.273416	0.96 (0.88-1.04)	-0.0311006	0.026369	0.238224	0.583078	0.97 (0.92-1.02)	-0.0334894	0.0386739	0.398577	0.97 (0.90-1.04)	-0.0594028	0.0656194	0.377978	0.94 (0.83-1.07)	22.3455	0.137283	23.6292	17	0.129866	-0.00325752	0.0190246	0.866192	NA	0.153
ebi-a-GCST90002119	Systemic lupus erythematosus	CD8 on CD28+ CD45RA+ CD8+ T cell || id:ebi-a-GCST90002119	57	-0.00675398	0.0753164	0.928871	0.99 (0.86-1.15)	0.0394627	0.0370655	0.287023	1.04 (0.97-1.12)	0.0425791	0.0364021	0.242126	0.583078	1.04 (0.97-1.12)	0.0200246	0.0366499	0.586978	1.02 (0.95-1.10)	0.153821	0.0842309	0.0731554	1.17 (0.99-1.38)	39.8457	0.75597	142.436	56	1.79815e-09	0.0139967	0.0186844	0.456984	rs1611434, rs169494, rs71538512, rs80190728	<0.000333333333333333
ebi-a-GCST90002067	Systemic lupus erythematosus	CD4 on CD39+ activated CD4 regulatory T cell || id:ebi-a-GCST90002067	25	-0.0244601	0.0890337	0.785977	0.98 (0.82-1.16)	-0.0590674	0.0575396	0.304632	0.94 (0.84-1.06)	-0.0620979	0.0537788	0.248217	0.594738	0.94 (0.85-1.04)	-0.042573	0.0527066	0.427177	0.96 (0.86-1.06)	-0.042573	0.103837	0.685443	0.96 (0.78-1.17)	23.3621	0.198481	55.7792	24	0.000245573	-0.0138165	0.0258174	0.597673	rs1313929, rs2256318, rs2596502, rs2854047, rs28894074	<0.000333333333333333
ebi-a-GCST90001981	Systemic lupus erythematosus	CD40 on CD14+ CD16+ monocyte || id:ebi-a-GCST90001981	43	-0.00322767	0.0506368	0.949486	1.00 (0.90-1.10)	-0.00831672	0.0371294	0.822763	0.99 (0.92-1.07)	0.0379827	0.0331108	0.251323	0.598231	1.04 (0.97-1.11)	0.00744372	0.0297622	0.803724	1.01 (0.95-1.07)	0.156615	0.0940368	0.103263	1.17 (0.97-1.41)	41.9776	0.47888	95.3825	42	4.97325e-06	0.0177175	0.0164936	0.289012	rs6427596	<0.000333333333333333
ebi-a-GCST90002047	Systemic lupus erythematosus	CD45 on Granulocytic Myeloid-Derived Suppressor Cells || id:ebi-a-GCST90002047	15	-0.0898635	0.147535	0.552955	0.91 (0.68-1.22)	-0.0678109	0.0616265	0.271179	0.93 (0.83-1.05)	-0.0505939	0.0440776	0.251035	0.598231	0.95 (0.87-1.04)	-0.0852961	0.0958331	0.388479	0.92 (0.76-1.11)	-0.0671679	0.102761	0.523941	0.94 (0.76-1.14)	21.3879	0.253903	16.0824	14	0.308369	0.0118106	0.0418666	0.782307	NA	0.332
ebi-a-GCST90002062	Systemic lupus erythematosus	CD4 on CD28+ CD4+ T cell || id:ebi-a-GCST90002062	14	0.0441954	0.111121	0.697819	1.05 (0.84-1.30)	-0.119946	0.0867165	0.166605	0.89 (0.75-1.05)	-0.0647791	0.056584	0.25228	0.598546	0.94 (0.84-1.05)	-0.11912	0.107708	0.288795	0.89 (0.72-1.10)	-0.186162	0.13008	0.175989	0.83 (0.64-1.07)	23.4908	0.111754	15.0837	13	0.302156	-0.0290219	0.0248877	0.266221	NA	0.340667
ebi-a-GCST90001519	Systemic lupus erythematosus	CD33+ HLA DR+ CD14- %CD33+ HLA DR+ || id:ebi-a-GCST90001519	18	-0.0441394	0.0438997	0.32964	0.96 (0.88-1.04)	-0.0372478	0.041343	0.367617	0.96 (0.89-1.04)	-0.0334156	0.0296199	0.259258	0.598932	0.97 (0.91-1.02)	-0.0361465	0.0402214	0.381372	0.96 (0.89-1.04)	-0.0325685	0.0633472	0.613782	0.97 (0.85-1.10)	24.4895	0.233941	13.6784	17	0.689723	0.00528433	0.0159663	0.744964	NA	0.736667
ebi-a-GCST90001521	Systemic lupus erythematosus	CD33+ HLA DR+ CD14dim %CD33+ HLA DR+ || id:ebi-a-GCST90001521	18	-0.0113749	0.0750631	0.881445	0.99 (0.85-1.15)	0.0635688	0.0512579	0.214911	1.07 (0.96-1.18)	0.0421318	0.037345	0.259246	0.598932	1.04 (0.97-1.12)	0.0544003	0.0598873	0.376377	1.06 (0.94-1.19)	0.121537	0.0831387	0.162019	1.13 (0.96-1.33)	22.2108	0.212815	20.8198	17	0.234453	0.0157797	0.0184156	0.40417	NA	0.292333
ebi-a-GCST90001530	Systemic lupus erythematosus	Monocytic Myeloid-Derived Suppressor Cells Absolute Count || id:ebi-a-GCST90001530	30	0.114625	0.0971099	0.247788	1.12 (0.93-1.36)	0.0519724	0.0457723	0.256184	1.05 (0.96-1.15)	0.0397854	0.0349711	0.25526	0.598932	1.04 (0.97-1.11)	0.0796054	0.0452102	0.0888183	1.08 (0.99-1.18)	0.104265	0.0699009	0.1466	1.11 (0.97-1.27)	32.0081	0.505773	43.8746	29	0.0377183	-0.0220544	0.0266754	0.415358	rs17843633, rs2736189, rs73732214	<0.000333333333333333
ebi-a-GCST90001820	Systemic lupus erythematosus	IgD on IgD+ CD24+ B cell || id:ebi-a-GCST90001820	38	-0.101192	0.098154	0.309443	0.90 (0.75-1.10)	0.0070617	0.0609604	0.907779	1.01 (0.89-1.13)	0.0627034	0.0554106	0.257797	0.598932	1.06 (0.96-1.19)	0.016923	0.0753886	0.823621	1.02 (0.88-1.18)	0.262503	0.156667	0.102259	1.30 (0.96-1.77)	26.5917	0.274362	92.4073	37	1.22634e-06	0.0422245	0.0212308	0.0543611	rs9267653	<0.000333333333333333
ebi-a-GCST90001862	Systemic lupus erythematosus	CD3 on CD28+ CD4-CD8- T cell || id:ebi-a-GCST90001862	12	-0.0301381	0.0460166	0.527284	0.97 (0.89-1.06)	0.0327081	0.0445967	0.463303	1.03 (0.95-1.13)	0.0380984	0.0335559	0.25622	0.598932	1.04 (0.97-1.11)	-0.0320732	0.0426337	0.467665	0.97 (0.89-1.05)	0.0628497	0.0590138	0.309695	1.06 (0.95-1.20)	21.2857	0.0869583	11.8583	11	0.374385	0.0444876	0.0205293	0.0554477	NA	0.410667
ebi-a-GCST90001891	Systemic lupus erythematosus	CD28 on CD45RA- CD4 not regulatory T cell || id:ebi-a-GCST90001891	20	-0.235834	0.10122	0.031648	0.79 (0.65-0.96)	-0.0618597	0.0601673	0.303889	0.94 (0.84-1.06)	-0.0440391	0.0388751	0.257283	0.598932	0.96 (0.89-1.03)	-0.0731738	0.0579216	0.221755	0.93 (0.83-1.04)	-0.0807079	0.116907	0.498315	0.92 (0.73-1.16)	39.6593	0.26454	26.7553	19	0.110484	0.0496173	0.0237625	0.0512758	NA	0.141667
ebi-a-GCST90001899	Systemic lupus erythematosus	CD28 on CD4 regulatory T cell || id:ebi-a-GCST90001899	20	-0.102575	0.102788	0.331541	0.90 (0.74-1.10)	-0.0610762	0.0595978	0.305454	0.94 (0.84-1.06)	-0.0604738	0.0529448	0.253369	0.598932	0.94 (0.85-1.04)	-0.0714034	0.065797	0.291408	0.93 (0.82-1.06)	0.0663346	0.103684	0.529958	1.07 (0.87-1.31)	29.0117	0.195812	31.3739	19	0.0367161	0.0104481	0.0216972	0.635935	rs79907437	0.0276667
ebi-a-GCST90001998	Systemic lupus erythematosus	PDL-1 on CD14+ CD16+ monocyte || id:ebi-a-GCST90001998	28	-0.0155105	0.0382693	0.688573	0.98 (0.91-1.06)	-0.0108759	0.0357512	0.760967	0.99 (0.92-1.06)	-0.0289092	0.025447	0.255935	0.598932	0.97 (0.92-1.02)	-0.0129628	0.0301984	0.671143	0.99 (0.93-1.05)	-0.142792	0.0709713	0.0542991	0.87 (0.75-1.00)	21.6163	0.166382	38.3199	27	0.0729435	-0.00802564	0.0136931	0.562857	NA	0.0996667
ebi-a-GCST90002121	Systemic lupus erythematosus	CD8 on CD39+ CD8+ T cell || id:ebi-a-GCST90002121	30	0.0799861	0.147402	0.591671	1.08 (0.81-1.45)	0.0327952	0.0532616	0.538068	1.03 (0.93-1.15)	0.0614126	0.0545064	0.259867	0.598932	1.06 (0.96-1.18)	-0.00259566	0.0688639	0.970191	1.00 (0.87-1.14)	0.0380868	0.105891	0.721692	1.04 (0.84-1.28)	28.7037	0.292295	64.0112	29	0.000190853	-0.00433954	0.0319092	0.892797	rs1111463, rs1264371, rs1611434, rs3096698, rs55740958, rs9380326	<0.000333333333333333
ebi-a-GCST90001508	Systemic lupus erythematosus	CD25++ CD45RA+ CD4 not regulatory T cell %CD4+ T cell || id:ebi-a-GCST90001508	37	0.0279656	0.0282669	0.329287	1.03 (0.97-1.09)	0.0208564	0.0315044	0.507961	1.02 (0.96-1.09)	0.0213083	0.0191541	0.265937	0.601466	1.02 (0.98-1.06)	0.0136971	0.0302243	0.653136	1.01 (0.96-1.08)	0.0671699	0.0550248	0.230127	1.07 (0.96-1.19)	32.5437	0.34615	50.2984	36	0.0571646	-0.00489892	0.0121853	0.690103	NA	0.0513333
ebi-a-GCST90001604	Systemic lupus erythematosus	T cell %lymphocyte || id:ebi-a-GCST90001604	12	0.435178	0.239407	0.0991435	1.55 (0.97-2.47)	0.0921197	0.0919263	0.316294	1.10 (0.92-1.31)	0.0693454	0.0622667	0.265415	0.601466	1.07 (0.95-1.21)	0.032198	0.128383	0.806595	1.03 (0.80-1.33)	-0.0956991	0.173192	0.591615	0.91 (0.65-1.28)	28.7843	0.0932573	18.1028	11	0.0792264	-0.0735152	0.0457094	0.138845	NA	0.096
ebi-a-GCST90001613	Systemic lupus erythematosus	CD4-CD8- T cell %leukocyte || id:ebi-a-GCST90001613	23	0.0410348	0.0393692	0.309121	1.04 (0.96-1.13)	0.0233241	0.0431594	0.58891	1.02 (0.94-1.11)	0.0329107	0.0294114	0.263149	0.601466	1.03 (0.98-1.09)	0.0124561	0.043173	0.775653	1.01 (0.93-1.10)	-0.0374878	0.0825287	0.654106	0.96 (0.82-1.13)	24.526	0.15274	20.0334	22	0.580953	-0.00323938	0.0104353	0.759298	NA	0.609333
ebi-a-GCST90001619	Systemic lupus erythematosus	HLA DR+ T cell%T cell || id:ebi-a-GCST90001619	32	-0.0156482	0.0413401	0.707708	0.98 (0.91-1.07)	-0.0183824	0.0349687	0.599109	0.98 (0.92-1.05)	-0.0269478	0.0241367	0.264223	0.601466	0.97 (0.93-1.02)	-0.0245528	0.030511	0.42711	0.98 (0.92-1.04)	-0.049003	0.059687	0.417915	0.95 (0.85-1.07)	33.4994	0.289205	43.3552	31	0.0692938	-0.00564143	0.0147359	0.70454	NA	0.098
ebi-a-GCST90001953	Systemic lupus erythematosus	CD33 on CD33dim HLA DR- || id:ebi-a-GCST90001953	57	0.0604509	0.0456381	0.190791	1.06 (0.97-1.16)	0.0333594	0.0262045	0.203003	1.03 (0.98-1.09)	0.0200536	0.017884	0.262154	0.601466	1.02 (0.99-1.06)	0.0454665	0.0398058	0.258227	1.05 (0.97-1.13)	0.0347408	0.0558715	0.536598	1.04 (0.93-1.16)	39.8555	1.4046	56.8185	56	0.444353	-0.0136728	0.0141907	0.339511	NA	0.459667
ebi-a-GCST90001966	Systemic lupus erythematosus	FSC-A on granulocyte || id:ebi-a-GCST90001966	20	0.0607043	0.104393	0.568118	1.06 (0.87-1.30)	0.0197946	0.0625731	0.751741	1.02 (0.90-1.15)	0.0495375	0.0444042	0.264592	0.601466	1.05 (0.96-1.15)	0.0173087	0.0664189	0.797205	1.02 (0.89-1.16)	0.00153141	0.0944076	0.987227	1.00 (0.83-1.21)	31.261	0.214727	26.7151	19	0.111466	-0.00350996	0.0280682	0.901869	NA	0.147333
ebi-a-GCST90001759	Systemic lupus erythematosus	CD20 on naive-mature B cell || id:ebi-a-GCST90001759	33	-0.0454826	0.092464	0.626259	0.96 (0.80-1.15)	-0.0711097	0.0575229	0.216385	0.93 (0.83-1.04)	-0.0540239	0.0487048	0.267339	0.602758	0.95 (0.86-1.04)	-0.0813559	0.0715994	0.264284	0.92 (0.80-1.06)	-0.0760932	0.115477	0.514644	0.93 (0.74-1.16)	25.7754	0.23091	52.9521	32	0.0113464	-0.00211106	0.0193067	0.913635	rs4959105, rs9469053	<0.000333333333333333
ebi-a-GCST90001441	Systemic lupus erythematosus	IgD+ CD24- B cell %lymphocyte || id:ebi-a-GCST90001441	16	-0.215353	0.186766	0.268192	0.81 (0.56-1.16)	0.0163755	0.103872	0.874733	1.02 (0.83-1.25)	0.105136	0.0951338	0.269099	0.603538	1.11 (0.92-1.34)	-0.0429898	0.13898	0.761331	0.96 (0.73-1.26)	0.238773	0.24228	0.339998	1.27 (0.79-2.04)	21.4771	0.0934898	32.4213	15	0.00563923	0.0698432	0.0359691	0.0725659	NA	0.00766667
ebi-a-GCST90001721	Systemic lupus erythematosus	CD19 on CD20- B cell || id:ebi-a-GCST90001721	14	0.0406342	0.0537113	0.463926	1.04 (0.94-1.16)	0.0365667	0.0545932	0.502983	1.04 (0.93-1.15)	0.0454773	0.0411721	0.269347	0.603538	1.05 (0.97-1.13)	0.036603	0.0463862	0.444212	1.04 (0.95-1.14)	0.18806	0.0962213	0.0725002	1.21 (1.00-1.46)	21.9852	0.0837227	11.4338	13	0.574522	0.00222311	0.0158332	0.890667	NA	0.671333
ebi-a-GCST90001798	Systemic lupus erythematosus	CD27 on CD24+ CD27+ B cell || id:ebi-a-GCST90001798	60	0.0304342	0.0608435	0.618823	1.03 (0.92-1.16)	0.0604228	0.0390385	0.121677	1.06 (0.98-1.15)	0.0308317	0.028079	0.27219	0.60803	1.03 (0.98-1.09)	0.0437903	0.0482766	0.368059	1.04 (0.95-1.15)	-0.0829991	0.084478	0.329869	0.92 (0.78-1.09)	46.2973	0.728433	80.8238	59	0.0311787	0.000108235	0.0146637	0.994136	NA	0.04
ebi-a-GCST90001631	Systemic lupus erythematosus	CD8+ Natural Killer T %T cell || id:ebi-a-GCST90001631	22	-0.0280556	0.0939611	0.768335	0.97 (0.81-1.17)	-0.0774447	0.0675799	0.251806	0.93 (0.81-1.06)	-0.0499768	0.0458356	0.275559	0.613668	0.95 (0.87-1.04)	-0.115906	0.0968225	0.244608	0.89 (0.74-1.08)	-0.161009	0.125043	0.211883	0.85 (0.67-1.09)	26.4271	0.156891	20.0373	21	0.518901	-0.00501537	0.0187661	0.792008	NA	0.522667
ebi-a-GCST90001557	Systemic lupus erythematosus	Terminally Differentiated CD8+ T cell Absolute Count || id:ebi-a-GCST90001557	21	0.132838	0.0926757	0.168004	1.14 (0.95-1.37)	0.0751526	0.0666872	0.259767	1.08 (0.95-1.23)	0.048371	0.0447076	0.279279	0.616445	1.05 (0.96-1.15)	0.0845564	0.0870291	0.342861	1.09 (0.92-1.29)	0.0845564	0.11275	0.462019	1.09 (0.87-1.36)	25.8853	0.158701	20.6066	20	0.420604	-0.0208208	0.0199322	0.309325	rs76968236	0.0286667
ebi-a-GCST90001635	Systemic lupus erythematosus	CD8dim Natural Killer T %lymphocyte || id:ebi-a-GCST90001635	34	0.139158	0.0788073	0.0869697	1.15 (0.98-1.34)	0.0647537	0.0554159	0.242604	1.07 (0.96-1.19)	0.0398643	0.0371248	0.282917	0.616445	1.04 (0.97-1.12)	0.098186	0.0802889	0.230026	1.10 (0.94-1.29)	0.140591	0.108058	0.202248	1.15 (0.93-1.42)	29.0283	0.26662	38.3113	33	0.24109	-0.0267808	0.0184172	0.155652	NA	0.256
ebi-a-GCST90001706	Systemic lupus erythematosus	BAFF-R on IgD+ CD38- naive B cell || id:ebi-a-GCST90001706	76	-0.00935283	0.0402807	0.817031	0.99 (0.92-1.07)	-0.0264559	0.0203998	0.194676	0.97 (0.94-1.01)	-0.0179112	0.0167335	0.284448	0.616445	0.98 (0.95-1.01)	-0.0222487	0.0264785	0.403435	0.98 (0.93-1.03)	-0.003443	0.0397493	0.931206	1.00 (0.92-1.08)	40.0595	1.60601	114.262	75	0.00236489	-0.00264161	0.0112944	0.815718	NA	0.00566667
ebi-a-GCST90001711	Systemic lupus erythematosus	BAFF-R on IgD- CD27- B cell || id:ebi-a-GCST90001711	131	-0.0198797	0.0326724	0.543956	0.98 (0.92-1.05)	-0.0345127	0.0223183	0.122011	0.97 (0.92-1.01)	-0.0170828	0.0157886	0.279266	0.616445	0.98 (0.95-1.01)	-0.0320638	0.022963	0.164996	0.97 (0.93-1.01)	0.0301901	0.0425438	0.479208	1.03 (0.95-1.12)	45.7649	1.59568	195.124	130	0.000191594	0.000755499	0.00771767	0.92217	NA	0.000666667
ebi-a-GCST90001715	Systemic lupus erythematosus	BAFF-R on memory B cell || id:ebi-a-GCST90001715	147	-0.00798867	0.0305642	0.794176	0.99 (0.93-1.05)	-0.0330343	0.0204747	0.106653	0.97 (0.93-1.01)	-0.0148314	0.013821	0.283223	0.616445	0.99 (0.96-1.01)	-0.0228446	0.0208723	0.275542	0.98 (0.94-1.02)	-0.00553704	0.0408628	0.892401	0.99 (0.92-1.08)	47.6722	1.86142	201.325	146	0.00164915	-0.00185158	0.00737044	0.802002	NA	0.00233333
ebi-a-GCST90001724	Systemic lupus erythematosus	CD19 on IgD+ CD24+ B cell || id:ebi-a-GCST90001724	26	0.0125497	0.0414272	0.76455	1.01 (0.93-1.10)	0.0113889	0.0452346	0.801216	1.01 (0.93-1.11)	-0.0334146	0.0310612	0.282032	0.616445	0.97 (0.91-1.03)	0.0100591	0.0372167	0.78916	1.01 (0.94-1.09)	-0.151554	0.0939872	0.119409	0.86 (0.71-1.03)	23.2604	0.164424	29.5954	25	0.239795	-0.0213017	0.0119553	0.0874432	NA	0.228333
ebi-a-GCST90001747	Systemic lupus erythematosus	CD20 on IgD+ CD24- B cell || id:ebi-a-GCST90001747	29	0.046435	0.136634	0.736599	1.05 (0.80-1.37)	-0.0366409	0.062153	0.555508	0.96 (0.85-1.09)	-0.0450991	0.0420841	0.283881	0.616445	0.96 (0.88-1.04)	0.0381933	0.101718	0.710132	1.04 (0.85-1.27)	0.103376	0.115102	0.376777	1.11 (0.88-1.39)	27.6164	0.217239	36.9986	28	0.118892	-0.0188412	0.0262693	0.479391	rs2523882, rs28732092, rs4959105	<0.000333333333333333
ebi-a-GCST90001884	Systemic lupus erythematosus	CD16-CD56 on Natural Killer || id:ebi-a-GCST90001884	56	-0.00508018	0.0357685	0.887585	0.99 (0.93-1.07)	0.0198264	0.030865	0.520642	1.02 (0.96-1.08)	-0.0206232	0.0191875	0.282453	0.616445	0.98 (0.94-1.02)	0.00779421	0.0312585	0.804021	1.01 (0.95-1.07)	0.0148706	0.0523441	0.777406	1.01 (0.92-1.12)	52.575	0.880706	68.2763	55	0.107723	-0.00722851	0.0132884	0.588699	rs12944882	0.014
ebi-a-GCST90001922	Systemic lupus erythematosus	CD127 on T cell || id:ebi-a-GCST90001922	14	-0.251609	0.214683	0.26394	0.78 (0.51-1.18)	-0.133659	0.0866338	0.122878	0.87 (0.74-1.04)	-0.0638866	0.059388	0.282039	0.616445	0.94 (0.84-1.05)	-0.192607	0.159093	0.24758	0.82 (0.60-1.13)	-0.189331	0.177677	0.306	0.83 (0.58-1.17)	21.7697	0.103665	16.957	13	0.201277	0.035716	0.0387284	0.374586	NA	0.204667
ebi-a-GCST90001766	Systemic lupus erythematosus	CD24 on IgD+ CD38- B cell || id:ebi-a-GCST90001766	17	0.0376075	0.0518434	0.479369	1.04 (0.94-1.15)	0.0341204	0.0491136	0.487229	1.03 (0.94-1.14)	0.036716	0.0345725	0.288236	0.622795	1.04 (0.97-1.11)	0.032409	0.059473	0.593312	1.03 (0.92-1.16)	-0.0878856	0.0805351	0.291315	0.92 (0.78-1.07)	25.8392	0.119769	9.87935	16	0.872852	-0.000424838	0.0184101	0.981894	NA	0.87
ebi-a-GCST90002055	Systemic lupus erythematosus	CD8 on naive CD8+ T cell || id:ebi-a-GCST90002055	28	-0.0877777	0.0745815	0.249883	0.92 (0.79-1.06)	-0.0703396	0.0469445	0.13404	0.93 (0.85-1.02)	-0.0416694	0.0393627	0.289781	0.624275	0.96 (0.89-1.04)	-0.0627689	0.0536841	0.252531	0.94 (0.85-1.04)	-0.0713575	0.076424	0.358731	0.93 (0.80-1.08)	32.8628	0.310196	42.5419	27	0.0290822	0.0126974	0.0173856	0.471713	rs28367685, rs3096698, rs9260013	<0.000333333333333333
ebi-a-GCST90001407	Systemic lupus erythematosus	Memory B cell Absolute Count || id:ebi-a-GCST90001407	12	0.0481113	0.0856787	0.586798	1.05 (0.89-1.24)	0.0906435	0.0629567	0.149931	1.09 (0.97-1.24)	0.0660211	0.0631786	0.296027	0.631076	1.07 (0.94-1.21)	0.0964933	0.0635733	0.15726	1.10 (0.97-1.25)	0.124745	0.120743	0.323714	1.13 (0.89-1.44)	22.8407	0.0745137	20.4269	11	0.0398185	0.00673679	0.0205911	0.750285	NA	0.102
ebi-a-GCST90001630	Systemic lupus erythematosus	CD8+ Natural Killer T Absolute Count || id:ebi-a-GCST90001630	25	0.0242623	0.121808	0.843868	1.02 (0.81-1.30)	0.0642217	0.0703375	0.361216	1.07 (0.93-1.22)	0.0477828	0.0461214	0.300192	0.631076	1.05 (0.96-1.15)	0.0672706	0.0979513	0.498806	1.07 (0.88-1.30)	-0.0491152	0.128237	0.705089	0.95 (0.74-1.22)	26.1064	0.17707	34.6653	24	0.0735202	0.00446579	0.0204826	0.82933	NA	0.0796667
ebi-a-GCST90001708	Systemic lupus erythematosus	BAFF-R on IgD+ CD38+ B cell || id:ebi-a-GCST90001708	129	-0.050759	0.0308078	0.101907	0.95 (0.89-1.01)	-0.0350138	0.0215677	0.104496	0.97 (0.93-1.01)	-0.0153623	0.0147525	0.297721	0.631076	0.98 (0.96-1.01)	-0.0317025	0.0228523	0.167767	0.97 (0.93-1.01)	-0.0317025	0.0428437	0.46068	0.97 (0.89-1.05)	45.8009	1.57399	170.709	128	0.00694441	0.00945755	0.00723228	0.193343	NA	0.00833333
ebi-a-GCST90001786	Systemic lupus erythematosus	CD25 on IgD- CD27- B cell || id:ebi-a-GCST90001786	16	-0.00471972	0.123012	0.969936	1.00 (0.78-1.27)	0.0539349	0.080343	0.502024	1.06 (0.90-1.24)	0.0546017	0.0527653	0.300761	0.631076	1.06 (0.95-1.17)	0.0937746	0.111715	0.414419	1.10 (0.88-1.37)	0.109583	0.135021	0.429713	1.12 (0.86-1.45)	30.052	0.130368	22.5927	15	0.0931795	0.0148001	0.0258576	0.576148	rs11548656	0.00633333
ebi-a-GCST90001801	Systemic lupus erythematosus	CD27 on IgD+ CD38- unswitched memory B cell || id:ebi-a-GCST90001801	48	-0.0300701	0.0538701	0.579417	0.97 (0.87-1.08)	0.0392598	0.0357274	0.271825	1.04 (0.97-1.12)	0.0262211	0.0253373	0.300724	0.631076	1.03 (0.98-1.08)	0.0503233	0.0433597	0.251666	1.05 (0.97-1.14)	0.0756664	0.0739811	0.311648	1.08 (0.93-1.25)	37.1807	0.928609	64.5654	47	0.0453074	0.0192807	0.0163025	0.243012	NA	0.045
ebi-a-GCST90001845	Systemic lupus erythematosus	CD3 on CD45RA- CD4+ T cell || id:ebi-a-GCST90001845	43	-0.174704	0.0781439	0.0308792	0.84 (0.72-0.98)	-0.116984	0.0433441	0.00695593	0.89 (0.82-0.97)	-0.0394633	0.0378359	0.296943	0.631076	0.96 (0.89-1.04)	-0.154089	0.0487101	0.00289661	0.86 (0.78-0.94)	-0.182341	0.0775543	0.023484	0.83 (0.72-0.97)	37.5726	0.53369	80.8077	42	0.000298113	0.0368286	0.0187989	0.0569271	NA	<0.000333333333333333
ebi-a-GCST90001848	Systemic lupus erythematosus	CD3 on Natural Killer T || id:ebi-a-GCST90001848	12	0.0184545	0.137256	0.895712	1.02 (0.78-1.33)	0.0192078	0.0894052	0.829892	1.02 (0.86-1.21)	-0.0655972	0.0630574	0.298211	0.631076	0.94 (0.83-1.06)	0.0595265	0.118766	0.626104	1.06 (0.84-1.34)	0.0842984	0.14582	0.574841	1.09 (0.82-1.45)	23.795	0.0910534	9.85197	11	0.543749	-0.0176609	0.0256165	0.506232	NA	0.545
ebi-a-GCST90001898	Systemic lupus erythematosus	CD28 on CD4+ T cell || id:ebi-a-GCST90001898	32	0.0143666	0.0862119	0.868769	1.01 (0.86-1.20)	-0.0268499	0.0552692	0.627108	0.97 (0.87-1.08)	-0.0432241	0.0416751	0.299657	0.631076	0.96 (0.88-1.04)	0.0596963	0.113703	0.603306	1.06 (0.85-1.33)	-0.0991862	0.127009	0.440762	0.91 (0.71-1.16)	30.448	0.327947	50.6199	31	0.0145127	-0.0143155	0.0187208	0.450435	NA	0.0116667
ebi-a-GCST90001941	Systemic lupus erythematosus	CD25 on secreting CD4 regulatory T cell || id:ebi-a-GCST90001941	10	0.14913	0.0938072	0.150554	1.16 (0.97-1.40)	0.0367356	0.0829684	0.657935	1.04 (0.88-1.22)	0.056529	0.0539599	0.294818	0.631076	1.06 (0.95-1.18)	0.051058	0.0929516	0.596166	1.05 (0.88-1.26)	0.177404	0.153025	0.27616	1.19 (0.88-1.61)	23.843	0.0689392	14.2893	9	0.1124	-0.0369382	0.027009	0.208613	NA	0.13
ebi-a-GCST90002116	Systemic lupus erythematosus	HLA DR on B cell || id:ebi-a-GCST90002116	47	0.0394727	0.0663419	0.554831	1.04 (0.91-1.18)	-0.0494421	0.040774	0.225286	0.95 (0.88-1.03)	-0.037675	0.0364945	0.30191	0.631661	0.96 (0.90-1.03)	-0.0755162	0.0591527	0.20814	0.93 (0.83-1.04)	-0.143355	0.084095	0.0950002	0.87 (0.73-1.02)	43.6548	0.651797	116.369	46	5.07495e-08	-0.025428	0.0183384	0.172395	rs1059510, rs11751198, rs1265795, rs17843633, rs241439, rs66491634, rs805278, rs9270599	<0.000333333333333333
ebi-a-GCST90001902	Systemic lupus erythematosus	CD28 on activated CD4 regulatory T cell || id:ebi-a-GCST90001902	16	-0.0483096	0.0749369	0.529563	0.95 (0.82-1.10)	-0.0133003	0.0531879	0.802539	0.99 (0.89-1.10)	-0.0474059	0.0460996	0.303791	0.632009	0.95 (0.87-1.04)	-0.0215874	0.0475716	0.656477	0.98 (0.89-1.07)	-0.120828	0.0913629	0.20581	0.89 (0.74-1.06)	32.6077	0.175665	25.4034	15	0.0447812	0.000305169	0.0195121	0.987742	NA	0.0683333
ebi-a-GCST90001987	Systemic lupus erythematosus	CD64 on CD14+ CD16- monocyte || id:ebi-a-GCST90001987	58	0.0684345	0.0596127	0.255855	1.07 (0.95-1.20)	0.057988	0.0385381	0.132403	1.06 (0.98-1.14)	0.0329164	0.0320609	0.30457	0.632009	1.03 (0.97-1.10)	0.00795448	0.0597473	0.894555	1.01 (0.90-1.13)	0.032881	0.0828702	0.693014	1.03 (0.88-1.22)	30.6674	0.486437	94.0389	57	0.00146315	-0.00953297	0.0134646	0.48188	rs142811849	0.00133333
ebi-a-GCST90002051	Systemic lupus erythematosus	CD45 on basophil || id:ebi-a-GCST90002051	14	-0.0922673	0.137864	0.515997	0.91 (0.70-1.19)	-0.0770206	0.0674533	0.253522	0.93 (0.81-1.06)	-0.0449223	0.0438442	0.305558	0.632009	0.96 (0.88-1.04)	-0.127983	0.097984	0.214136	0.88 (0.73-1.07)	0.113699	0.136272	0.419152	1.12 (0.86-1.46)	22.0154	0.195545	20.3695	13	0.0863711	0.0148586	0.0394254	0.712844	NA	0.0793333
ebi-a-GCST90002075	Systemic lupus erythematosus	SSC-A on B cell || id:ebi-a-GCST90002075	9	0.0527073	0.211875	0.810682	1.05 (0.70-1.60)	0.0944288	0.108679	0.384912	1.10 (0.89-1.36)	0.0891923	0.0870242	0.305403	0.632009	1.09 (0.92-1.30)	0.0891468	0.135977	0.530479	1.09 (0.84-1.43)	0.063325	0.148689	0.681416	1.07 (0.80-1.43)	22.1859	0.0637463	4.14363	8	0.843937	0.0078247	0.0414296	0.855556	NA	0.865667
ebi-a-GCST90002042	Systemic lupus erythematosus	CD45 on CD33+ HLA DR+ CD14- || id:ebi-a-GCST90002042	12	-0.162107	0.22762	0.492633	0.85 (0.54-1.33)	-0.0543998	0.0605747	0.369153	0.95 (0.84-1.07)	-0.0435594	0.0431099	0.312291	0.644099	0.96 (0.88-1.04)	-0.0341402	0.0744407	0.655433	0.97 (0.84-1.12)	-0.0897667	0.0992943	0.385342	0.91 (0.75-1.11)	21.6193	0.162273	12.111	11	0.355358	0.0266395	0.0500577	0.606225	NA	0.375333
ebi-a-GCST90001393	Systemic lupus erythematosus	IgD+ CD38dim B cell %B cell || id:ebi-a-GCST90001393	11	-0.155206	0.297027	0.613918	0.86 (0.48-1.53)	-0.140566	0.119455	0.239303	0.87 (0.69-1.10)	-0.0826902	0.0824163	0.315705	0.647122	0.92 (0.78-1.08)	-0.29814	0.217002	0.199481	0.74 (0.49-1.14)	-0.187389	0.223167	0.420707	0.83 (0.54-1.28)	22.5422	0.0674215	12.2989	10	0.265548	0.0108793	0.0421711	0.802224	NA	0.234667
ebi-a-GCST90001426	Systemic lupus erythematosus	IgD- CD38dim B cell %lymphocyte || id:ebi-a-GCST90001426	16	0.144825	0.104509	0.187498	1.16 (0.94-1.42)	0.0543313	0.0753096	0.470639	1.06 (0.91-1.22)	0.0521673	0.0520725	0.31643	0.647122	1.05 (0.95-1.17)	0.0459095	0.0843675	0.594328	1.05 (0.89-1.24)	0.0926717	0.113313	0.426252	1.10 (0.88-1.37)	22.9984	0.100057	16.1015	15	0.375339	-0.0191846	0.0185478	0.318518	rs150861794, rs6972846, rs9520836	0.000333333
ebi-a-GCST90001719	Systemic lupus erythematosus	BAFF-R on IgD+ B cell || id:ebi-a-GCST90001719	140	-0.0140301	0.0329556	0.67097	0.99 (0.92-1.05)	-0.0339548	0.0205636	0.0986953	0.97 (0.93-1.01)	-0.014961	0.0149091	0.315628	0.647122	0.99 (0.96-1.01)	-0.0225796	0.0227755	0.323214	0.98 (0.93-1.02)	0.0309128	0.0422944	0.466073	1.03 (0.95-1.12)	45.9758	1.71217	202.496	139	0.000355954	-0.000249297	0.00786343	0.974754	NA	0.000333333
ebi-a-GCST90001442	Systemic lupus erythematosus	CD24+ CD27+ B cell %lymphocyte || id:ebi-a-GCST90001442	29	0.00231883	0.0379062	0.951672	1.00 (0.93-1.08)	0.00774599	0.043295	0.858007	1.01 (0.93-1.10)	0.0282001	0.02837	0.320217	0.650222	1.03 (0.97-1.09)	-0.00458337	0.0358863	0.899284	1.00 (0.93-1.07)	-0.0667775	0.0854367	0.441008	0.94 (0.79-1.11)	24.5598	0.19347	33.1866	28	0.22894	0.0122446	0.0105242	0.254818	NA	0.258667
ebi-a-GCST90001727	Systemic lupus erythematosus	CD19 on IgD+ CD38- naive B cell || id:ebi-a-GCST90001727	16	-0.0122432	0.0371403	0.746546	0.99 (0.92-1.06)	-0.0248221	0.0368463	0.500523	0.98 (0.91-1.05)	-0.0294938	0.029697	0.320633	0.650222	0.97 (0.92-1.03)	-0.0234014	0.0358613	0.52392	0.98 (0.91-1.05)	-0.0501764	0.0865134	0.570536	0.95 (0.80-1.13)	21.0116	0.181811	12.8052	15	0.617345	-0.0101318	0.0131002	0.45214	NA	0.708333
ebi-a-GCST90002041	Systemic lupus erythematosus	CD45 on lymphocyte || id:ebi-a-GCST90002041	16	-0.0310963	0.0513009	0.554113	0.97 (0.88-1.07)	-0.0219209	0.0509922	0.667277	0.98 (0.89-1.08)	-0.0349128	0.0351065	0.319989	0.650222	0.97 (0.90-1.03)	0.00138349	0.0485869	0.977659	1.00 (0.91-1.10)	-0.140501	0.104128	0.197252	0.87 (0.71-1.07)	21.9527	0.212226	14.862	15	0.461404	-0.00177922	0.0169664	0.917969	NA	0.454
ebi-a-GCST90001410	Systemic lupus erythematosus	IgD- CD38+ B cell %B cell || id:ebi-a-GCST90001410	9	-0.0235471	0.177758	0.898342	0.98 (0.69-1.38)	0.0804358	0.10057	0.423829	1.08 (0.89-1.32)	0.0682246	0.0689903	0.322711	0.652474	1.07 (0.94-1.23)	0.0933616	0.118721	0.454296	1.10 (0.87-1.39)	0.106227	0.146986	0.490449	1.11 (0.83-1.48)	23.4415	0.0573445	11.9423	8	0.153799	0.0195752	0.0329533	0.571183	rs11938966	0.0183333
ebi-a-GCST90001555	Systemic lupus erythematosus	Effector Memory CD8+ T cell %CD8+ T cell || id:ebi-a-GCST90001555	24	-0.0459846	0.0401881	0.264824	0.96 (0.88-1.03)	-0.0701804	0.047042	0.135734	0.93 (0.85-1.02)	-0.0289694	0.0293448	0.323541	0.652474	0.97 (0.92-1.03)	0.00137543	0.0499481	0.978269	1.00 (0.91-1.10)	-0.121957	0.085995	0.169543	0.89 (0.75-1.05)	31.4459	0.217933	27.6153	23	0.23068	0.00937549	0.013028	0.479321	rs1736913	0.007
ebi-a-GCST90002089	Systemic lupus erythematosus	CD11c on monocyte || id:ebi-a-GCST90002089	18	-0.000960024	0.0538787	0.986004	1.00 (0.90-1.11)	0.011725	0.0473316	0.804352	1.01 (0.92-1.11)	0.0318573	0.0325071	0.327082	0.657788	1.03 (0.97-1.10)	0.0100402	0.0445257	0.824284	1.01 (0.93-1.10)	-0.0165331	0.0820697	0.842735	0.98 (0.84-1.16)	25.8738	0.161693	19.4733	17	0.302053	0.0150688	0.0187459	0.43327	rs137879778	0.0296667
ebi-a-GCST90001971	Systemic lupus erythematosus	FSC-A on lymphocyte || id:ebi-a-GCST90001971	10	-0.0195546	0.0682322	0.781709	0.98 (0.86-1.12)	-0.0411719	0.069877	0.555724	0.96 (0.84-1.10)	-0.051274	0.0529271	0.332662	0.667162	0.95 (0.86-1.05)	-0.0379729	0.0628217	0.560468	0.96 (0.85-1.09)	-0.0571311	0.132238	0.675883	0.94 (0.73-1.22)	22.6415	0.0722481	7.33684	9	0.602094	-0.0139238	0.0189029	0.482406	NA	0.714667
ebi-a-GCST90001598	Systemic lupus erythematosus	CD4-CD8- T cell Absolute Count || id:ebi-a-GCST90001598	19	0.265591	0.161037	0.117449	1.30 (0.95-1.79)	0.0923738	0.0730475	0.206025	1.10 (0.95-1.27)	0.0501275	0.052037	0.335394	0.668945	1.05 (0.95-1.16)	0.13677	0.102199	0.197472	1.15 (0.94-1.40)	0.151759	0.133807	0.271605	1.16 (0.90-1.51)	24.332	0.125749	19.3334	18	0.371569	-0.0340812	0.0240812	0.175049	rs4298345	0.0286667
ebi-a-GCST90001702	Systemic lupus erythematosus	BAFF-R on CD24+ CD27+ B cell || id:ebi-a-GCST90001702	152	-0.00138946	0.0293621	0.96232	1.00 (0.94-1.06)	-0.0328343	0.0194884	0.0920254	0.97 (0.93-1.01)	-0.0129148	0.0133972	0.335052	0.668945	0.99 (0.96-1.01)	-0.0232514	0.0210759	0.271685	0.98 (0.94-1.02)	-0.0232514	0.035954	0.51881	0.98 (0.91-1.05)	47.7533	1.92805	204.593	151	0.00242189	-0.00308971	0.00699933	0.659538	NA	0.00266667
ebi-a-GCST90001944	Systemic lupus erythematosus	CD123 on plasmacytoid Dendritic Cell || id:ebi-a-GCST90001944	11	0.141066	0.210918	0.520395	1.15 (0.76-1.74)	0.0962733	0.0874734	0.27107	1.10 (0.93-1.31)	0.0543096	0.0573858	0.343947	0.684125	1.06 (0.94-1.18)	0.113554	0.118048	0.358769	1.12 (0.89-1.41)	-0.0485927	0.159632	0.76706	0.95 (0.70-1.30)	32.9991	0.124411	17.6519	10	0.0611271	-0.0175485	0.0395163	0.667468	rs62447171	0.00166667
ebi-a-GCST90001657	Systemic lupus erythematosus	CD28+ CD4-CD8- T cell Absolute Count || id:ebi-a-GCST90001657	10	0.0683813	0.158645	0.677822	1.07 (0.78-1.46)	-0.0108588	0.117771	0.926537	0.99 (0.79-1.25)	-0.0798376	0.0849556	0.347343	0.685845	0.92 (0.78-1.09)	0.125467	0.138193	0.387589	1.13 (0.86-1.49)	0.171511	0.229939	0.47476	1.19 (0.76-1.86)	22.0392	0.0642853	9.57163	9	0.386263	-0.0289894	0.0260157	0.297504	NA	0.375667
ebi-a-GCST90001756	Systemic lupus erythematosus	CD20 on IgD- CD38+ B cell || id:ebi-a-GCST90001756	10	-0.0257096	0.057494	0.666611	0.97 (0.87-1.09)	-0.0505425	0.0490253	0.302566	0.95 (0.86-1.05)	-0.0319035	0.0341615	0.350355	0.685845	0.97 (0.91-1.04)	-0.0372621	0.0398914	0.374641	0.96 (0.89-1.04)	0.0238164	0.0734878	0.753278	1.02 (0.89-1.18)	20.6009	0.0560163	15.3523	9	0.0817033	-0.00426385	0.022581	0.854932	NA	0.200333
ebi-a-GCST90001808	Systemic lupus erythematosus	CD27 on switched memory B cell || id:ebi-a-GCST90001808	62	0.0124141	0.0702901	0.860408	1.01 (0.88-1.16)	0.0768697	0.0404972	0.0576764	1.08 (1.00-1.17)	0.0301213	0.0320789	0.347743	0.685845	1.03 (0.97-1.10)	0.0586871	0.0483139	0.22916	1.06 (0.96-1.17)	-0.00864574	0.0975708	0.929682	0.99 (0.82-1.20)	46.41	0.755755	105.284	61	0.000372248	0.00475461	0.0167598	0.777623	NA	0.000666667
ebi-a-GCST90001837	Systemic lupus erythematosus	CD66b on Granulocytic Myeloid-Derived Suppressor Cells || id:ebi-a-GCST90001837	16	0.121218	0.105976	0.271879	1.13 (0.92-1.39)	0.0541908	0.0522888	0.300028	1.06 (0.95-1.17)	0.0332993	0.0356189	0.349851	0.685845	1.03 (0.96-1.11)	0.0956686	0.0851874	0.279076	1.10 (0.93-1.30)	0.0217799	0.103915	0.836805	1.02 (0.83-1.25)	21.7102	0.274838	19.7005	15	0.183726	-0.0253997	0.0282226	0.383352	NA	0.199333
ebi-a-GCST90001945	Systemic lupus erythematosus	CD123 on CD62L+ plasmacytoid Dendritic Cell || id:ebi-a-GCST90001945	11	0.139812	0.212237	0.526546	1.15 (0.76-1.74)	0.094418	0.0877704	0.282044	1.10 (0.93-1.31)	0.054153	0.0575619	0.346818	0.685845	1.06 (0.94-1.18)	0.112559	0.117942	0.362405	1.12 (0.89-1.41)	-0.0505896	0.159656	0.757861	0.95 (0.70-1.30)	32.6257	0.123051	17.6625	10	0.0609306	-0.0172665	0.0396418	0.673413	rs62447171	0.00166667
ebi-a-GCST90002013	Systemic lupus erythematosus	CCR2 on myeloid Dendritic Cell || id:ebi-a-GCST90002013	15	-0.00335211	0.0952729	0.972467	1.00 (0.83-1.20)	0.0435536	0.0560106	0.436807	1.04 (0.94-1.17)	0.0496477	0.0531754	0.35048	0.685845	1.05 (0.95-1.17)	-0.0107957	0.0590359	0.857525	0.99 (0.88-1.11)	0.13753	0.119605	0.269464	1.15 (0.91-1.45)	41.1829	0.209957	31.1109	14	0.00534877	0.0185929	0.0274786	0.5105	rs35855160	0.001
ebi-a-GCST90002015	Systemic lupus erythematosus	CCR2 on plasmacytoid Dendritic Cell || id:ebi-a-GCST90002015	22	0.138697	0.0733365	0.0731668	1.15 (0.99-1.33)	0.0481149	0.0498315	0.334268	1.05 (0.95-1.16)	0.0418163	0.0450133	0.352901	0.686879	1.04 (0.95-1.14)	0.0646414	0.0525374	0.232157	1.07 (0.96-1.18)	-0.185744	0.107566	0.0988885	0.83 (0.67-1.03)	36.5449	0.27098	34.138	21	0.0350251	-0.029506	0.0180236	0.117254	NA	0.0426667
ebi-a-GCST90002016	Systemic lupus erythematosus	CCR2 on CD62L+ plasmacytoid Dendritic Cell || id:ebi-a-GCST90002016	22	0.137947	0.0731815	0.0740455	1.15 (0.99-1.32)	0.0479898	0.0498005	0.335225	1.05 (0.95-1.16)	0.0418629	0.0450345	0.352592	0.686879	1.04 (0.95-1.14)	0.0629054	0.0514546	0.235047	1.06 (0.96-1.18)	-0.185214	0.108837	0.103561	0.83 (0.67-1.03)	36.4963	0.270624	34.1363	21	0.03504	-0.0292979	0.0179766	0.118797	NA	0.0426667
ebi-a-GCST90001490	Systemic lupus erythematosus	CD39+ activated CD4 regulatory T cell %activated CD4 regulatory T cell || id:ebi-a-GCST90001490	5	-0.133404	0.0997097	0.273299	0.88 (0.72-1.06)	-0.0836963	0.0944684	0.375633	0.92 (0.76-1.11)	-0.0668648	0.0730336	0.359911	0.689026	0.94 (0.81-1.08)	-0.0897444	0.0922159	0.385562	0.91 (0.76-1.10)	-0.0731199	0.118862	0.571718	0.93 (0.74-1.17)	21.8618	0.0316168	1.5218	4	0.822773	0.03757	0.0383291	0.399273	NA	0.780333
ebi-a-GCST90001662	Systemic lupus erythematosus	CD28- CD8dim T cell %CD8dim T cell || id:ebi-a-GCST90001662	11	0.0207296	0.0370005	0.588979	1.02 (0.95-1.10)	0.0175423	0.0293858	0.550532	1.02 (0.96-1.08)	0.029929	0.0326645	0.359532	0.689026	1.03 (0.97-1.10)	0.0137724	0.0265466	0.615186	1.01 (0.96-1.07)	0.0338097	0.102895	0.749247	1.03 (0.85-1.27)	24.1388	0.0766672	20.9571	10	0.0213948	0.0121673	0.0200614	0.559167	NA	0.307
ebi-a-GCST90001686	Systemic lupus erythematosus	CD28- CD8+ T cell %CD8+ T cell || id:ebi-a-GCST90001686	19	-0.0779547	0.220292	0.727787	0.93 (0.60-1.42)	-0.093793	0.097352	0.335326	0.91 (0.75-1.10)	-0.0744752	0.0808504	0.356973	0.689026	0.93 (0.79-1.09)	-0.05257	0.124686	0.678295	0.95 (0.74-1.21)	0.196404	0.173625	0.27282	1.22 (0.87-1.71)	23.7648	0.1304	31.3428	18	0.0262657	0.000622631	0.0365	0.986589	rs28359963, rs2857604	0.001
ebi-a-GCST90001728	Systemic lupus erythematosus	CD19 on IgD+ CD38- unswitched memory B cell || id:ebi-a-GCST90001728	16	-0.10053	0.0744513	0.19835	0.90 (0.78-1.05)	-0.0288769	0.0570483	0.612729	0.97 (0.87-1.09)	-0.0337342	0.0370492	0.362545	0.689026	0.97 (0.90-1.04)	-0.0784504	0.0660637	0.253497	0.92 (0.81-1.05)	-0.0976924	0.0973479	0.331516	0.91 (0.75-1.10)	23.581	0.203307	23.9131	15	0.0665843	0.0332564	0.0290284	0.271146	NA	0.0766667
ebi-a-GCST90001805	Systemic lupus erythematosus	CD27 on memory B cell || id:ebi-a-GCST90001805	40	-0.017178	0.0793466	0.829761	0.98 (0.84-1.15)	0.106242	0.0509965	0.0372227	1.11 (1.01-1.23)	0.0382949	0.0415484	0.356689	0.689026	1.04 (0.96-1.13)	-0.0098098	0.0694584	0.888413	0.99 (0.86-1.13)	0.171974	0.145656	0.244878	1.19 (0.89-1.58)	44.377	0.468993	83.127	39	4.95724e-05	0.0151887	0.0184794	0.416249	NA	0.000333333
ebi-a-GCST90001942	Systemic lupus erythematosus	CD25 on CD39+ secreting CD4 regulatory T cell || id:ebi-a-GCST90001942	11	0.0462401	0.0380182	0.25482	1.05 (0.97-1.13)	0.0373456	0.0371293	0.3145	1.04 (0.97-1.12)	0.0273678	0.0300096	0.361786	0.689026	1.03 (0.97-1.09)	0.0308729	0.035629	0.406521	1.03 (0.96-1.11)	-0.0175707	0.0677051	0.8005	0.98 (0.86-1.12)	22.6441	0.0720497	11.5378	10	0.317178	-0.0153402	0.0161713	0.367595	NA	0.468667
ebi-a-GCST90001963	Systemic lupus erythematosus	FSC-A on myeloid Dendritic Cell || id:ebi-a-GCST90001963	22	0.0112664	0.0375535	0.767266	1.01 (0.94-1.09)	-0.00641077	0.0344848	0.852522	0.99 (0.93-1.06)	0.0216853	0.0237453	0.361112	0.689026	1.02 (0.98-1.07)	-0.01324	0.0345298	0.70525	0.99 (0.92-1.06)	0.0658726	0.0695162	0.354117	1.07 (0.93-1.22)	32.14	0.241673	30.2786	21	0.0865308	0.0062636	0.0142869	0.665785	NA	0.112667
ebi-a-GCST90002026	Systemic lupus erythematosus	CD4 on Terminally Differentiated CD4+ T cell || id:ebi-a-GCST90002026	20	0.0186275	0.0517316	0.722978	1.02 (0.92-1.13)	0.0432249	0.0437784	0.323468	1.04 (0.96-1.14)	0.0272956	0.0299103	0.361463	0.689026	1.03 (0.97-1.09)	0.0506225	0.0417433	0.240105	1.05 (0.97-1.14)	0.0597388	0.065648	0.374229	1.06 (0.93-1.21)	22.4706	0.153706	26.423	19	0.118829	0.00338459	0.0144361	0.81728	NA	0.152
ebi-a-GCST90002086	Systemic lupus erythematosus	SSC-A on HLA DR+ CD8+ T cell || id:ebi-a-GCST90002086	12	0.115749	0.0979038	0.264446	1.12 (0.93-1.36)	0.071413	0.0827451	0.388111	1.07 (0.91-1.26)	0.0520458	0.0563462	0.355654	0.689026	1.05 (0.94-1.18)	0.0737904	0.0946511	0.452072	1.08 (0.89-1.30)	0.139855	0.123258	0.280641	1.15 (0.90-1.46)	21.5717	0.084049	10.5469	11	0.481965	-0.0158623	0.0199362	0.44471	rs3129034	0.0436667
ebi-a-GCST90001574	Systemic lupus erythematosus	Terminally Differentiated CD4-CD8- T cell %T cell || id:ebi-a-GCST90001574	20	0.0212012	0.0626645	0.739029	1.02 (0.90-1.15)	0.00382866	0.0568485	0.946304	1.00 (0.90-1.12)	0.0352452	0.0389515	0.365547	0.689317	1.04 (0.96-1.12)	-0.00604161	0.059139	0.919701	0.99 (0.89-1.12)	-0.0575754	0.0923105	0.540232	0.94 (0.79-1.13)	26.7253	0.154693	17.0306	19	0.587791	0.00480301	0.016788	0.77807	rs28368843	0.0406667
ebi-a-GCST90001705	Systemic lupus erythematosus	BAFF-R on IgD+ CD38- B cell || id:ebi-a-GCST90001705	141	-0.00720878	0.0317579	0.820764	0.99 (0.93-1.06)	-0.0336411	0.0206573	0.103412	0.97 (0.93-1.01)	-0.0129647	0.0143279	0.365541	0.689317	0.99 (0.96-1.02)	-0.0257295	0.0205201	0.21198	0.97 (0.94-1.01)	0.0155186	0.0400673	0.699112	1.02 (0.94-1.10)	45.8192	1.72335	190.56	140	0.00290722	-0.00152128	0.00748421	0.839225	NA	0.003
ebi-a-GCST90001978	Systemic lupus erythematosus	FSC-A on HLA DR+ CD8+ T cell || id:ebi-a-GCST90001978	12	-0.0120968	0.0358492	0.742765	0.99 (0.92-1.06)	-0.038389	0.0393827	0.329674	0.96 (0.89-1.04)	-0.02682	0.0295595	0.364236	0.689317	0.97 (0.92-1.03)	-0.0305567	0.0361114	0.415482	0.97 (0.90-1.04)	-0.0260303	0.0522541	0.628189	0.97 (0.88-1.08)	21.7348	0.0846806	8.48402	11	0.669401	-0.0119968	0.016527	0.484546	NA	0.719
ebi-a-GCST90001391	Systemic lupus erythematosus	IgD+ B cell %B cell || id:ebi-a-GCST90001391	12	-0.0754144	0.0778659	0.355627	0.93 (0.80-1.08)	-0.0502224	0.0535396	0.348222	0.95 (0.86-1.06)	-0.0382813	0.0431447	0.374929	0.698399	0.96 (0.88-1.05)	-0.0539875	0.0507766	0.310459	0.95 (0.86-1.05)	-0.0981222	0.100915	0.351786	0.91 (0.74-1.10)	21.5926	0.070454	13.8322	11	0.242419	0.0175791	0.0283401	0.54894	NA	0.370667
ebi-a-GCST90001542	Systemic lupus erythematosus	Effector Memory CD4+ T cell Absolute Count || id:ebi-a-GCST90001542	19	-0.156111	0.0906166	0.103071	0.86 (0.72-1.02)	-0.0363573	0.0640095	0.570036	0.96 (0.85-1.09)	-0.0541396	0.0614191	0.378059	0.698399	0.95 (0.84-1.07)	-0.0472706	0.0751097	0.537024	0.95 (0.82-1.11)	0.0302039	0.100662	0.767575	1.03 (0.85-1.26)	22.4992	0.125138	41.5038	18	0.00129661	0.0433757	0.0290965	0.154348	NA	0.00333333
ebi-a-GCST90001729	Systemic lupus erythematosus	CD19 on IgD+ CD38+ B cell || id:ebi-a-GCST90001729	17	-0.346087	0.144907	0.0305127	0.71 (0.53-0.94)	-0.0595327	0.0881165	0.499286	0.94 (0.79-1.12)	-0.0544399	0.0613603	0.374962	0.698399	0.95 (0.84-1.07)	-0.212615	0.147348	0.168329	0.81 (0.61-1.08)	-0.226261	0.165618	0.190783	0.80 (0.58-1.10)	25.5007	0.117693	11.7453	16	0.761316	0.0690472	0.0310792	0.0421163	NA	0.755
ebi-a-GCST90001957	Systemic lupus erythematosus	CD33 on CD33+ HLA DR+ CD14- || id:ebi-a-GCST90001957	53	0.0349639	0.0419436	0.408397	1.04 (0.95-1.12)	-0.0140506	0.0267357	0.59921	0.99 (0.94-1.04)	-0.0153218	0.0172829	0.375333	0.698399	0.98 (0.95-1.02)	0.00946447	0.0376281	0.802398	1.01 (0.94-1.09)	0.0480548	0.0501383	0.342274	1.05 (0.95-1.16)	41.5236	1.33806	60.8425	52	0.187581	-0.0187033	0.013991	0.187218	NA	0.204333
ebi-a-GCST90001983	Systemic lupus erythematosus	CD14 on CD14+ CD16+ monocyte || id:ebi-a-GCST90001983	14	-0.416604	0.159567	0.0227661	0.66 (0.48-0.90)	-0.0540953	0.0880122	0.538797	0.95 (0.80-1.13)	-0.054395	0.0613605	0.375357	0.698399	0.95 (0.84-1.07)	-0.0152334	0.128551	0.907482	0.98 (0.77-1.27)	-0.0152334	0.150135	0.92073	0.98 (0.73-1.32)	22.7471	0.0874979	15.8783	13	0.255763	0.0680368	0.027668	0.0300914	NA	0.267667
ebi-a-GCST90002008	Systemic lupus erythematosus	CCR2 on monocyte || id:ebi-a-GCST90002008	24	-0.00188357	0.0376844	0.960587	1.00 (0.93-1.07)	-0.00999885	0.0355947	0.778781	0.99 (0.92-1.06)	-0.0252678	0.0283458	0.372709	0.698399	0.98 (0.92-1.03)	-0.0165799	0.0341292	0.631706	0.98 (0.92-1.05)	-0.156325	0.102307	0.14015	0.86 (0.70-1.05)	26.236	0.17216	25.1847	23	0.340834	-0.0128141	0.0127426	0.325537	rs74124962	0.0453333
ebi-a-GCST90002069	Systemic lupus erythematosus	CD4 on CD39+ secreting CD4 regulatory T cell || id:ebi-a-GCST90002069	27	0.101323	0.0802633	0.218463	1.11 (0.95-1.30)	0.134093	0.0517976	0.00963131	1.14 (1.03-1.27)	0.0428647	0.0486211	0.37799	0.698399	1.04 (0.95-1.15)	0.150793	0.0588171	0.0164839	1.16 (1.04-1.30)	0.117673	0.106628	0.279883	1.12 (0.91-1.39)	29.8177	0.271744	58.5268	26	0.000263728	-0.0184037	0.0200687	0.367887	rs2442721	0.000333333
ebi-a-GCST90002120	Systemic lupus erythematosus	CD8 on CD28- CD8+ T cell || id:ebi-a-GCST90002120	26	-0.0349115	0.11653	0.767067	0.97 (0.77-1.21)	-0.0321847	0.0632355	0.610776	0.97 (0.86-1.10)	0.0524326	0.0593852	0.377277	0.698399	1.05 (0.94-1.18)	-0.025621	0.0565454	0.654382	0.97 (0.87-1.09)	0.0252366	0.104094	0.810418	1.03 (0.84-1.26)	25.3443	0.223689	55.677	25	0.000400853	0.022988	0.0263435	0.391514	rs1611434, rs28894074, rs4947324	<0.000333333333333333
ebi-a-GCST90001802	Systemic lupus erythematosus	CD27 on IgD- CD38- B cell || id:ebi-a-GCST90001802	44	0.115904	0.077089	0.140191	1.12 (0.97-1.31)	0.0736565	0.0443175	0.096509	1.08 (0.99-1.17)	0.0299929	0.0341901	0.380357	0.699086	1.03 (0.96-1.10)	0.11015	0.0622497	0.0839044	1.12 (0.99-1.26)	-0.126362	0.111065	0.261535	0.88 (0.71-1.10)	42.006	0.491915	61.41	43	0.0338952	-0.0201386	0.0162207	0.221297	NA	0.0383333
ebi-a-GCST90002088	Systemic lupus erythematosus	CD11c on CD62L+ myeloid Dendritic Cell || id:ebi-a-GCST90002088	23	0.209238	0.143912	0.160748	1.23 (0.93-1.63)	0.0906273	0.0664418	0.172564	1.09 (0.96-1.25)	0.0526664	0.0599747	0.379866	0.699086	1.05 (0.94-1.19)	0.170772	0.0788165	0.0413599	1.19 (1.02-1.38)	0.00360227	0.151994	0.981306	1.00 (0.75-1.35)	30.2057	0.237885	46.5665	22	0.00167099	-0.0399946	0.0334831	0.245612	NA	0.001
ebi-a-GCST90002028	Systemic lupus erythematosus	CD19 on B cell || id:ebi-a-GCST90002028	16	0.192346	0.0976639	0.0690161	1.21 (1.00-1.47)	0.0859767	0.0743159	0.24731	1.09 (0.94-1.26)	0.044178	0.0509355	0.38576	0.707227	1.05 (0.95-1.15)	0.125534	0.0914428	0.189988	1.13 (0.95-1.36)	0.137959	0.11844	0.262289	1.15 (0.91-1.45)	21.0865	0.107749	21.0217	15	0.136137	-0.0349924	0.0189059	0.0853986	NA	0.152333
ebi-a-GCST90002010	Systemic lupus erythematosus	HLA DR on monocyte || id:ebi-a-GCST90002010	55	-0.0259939	0.0629741	0.68144	0.97 (0.86-1.10)	-0.0245064	0.0324893	0.450675	0.98 (0.92-1.04)	-0.0265743	0.0309146	0.390009	0.713215	0.97 (0.92-1.03)	-0.0426267	0.0271252	0.121913	0.96 (0.91-1.01)	-0.0860962	0.0735127	0.246671	0.92 (0.79-1.06)	56.5617	0.830466	151.899	54	3.02939e-11	-0.000198158	0.0186751	0.991574	rs1265795, rs2734573, rs2844683, rs28732195, rs73732214, rs9266490, rs9469053	<0.000333333333333333
ebi-a-GCST90001920	Systemic lupus erythematosus	CD45 on HLA DR+ CD4+ T cell || id:ebi-a-GCST90001920	16	-0.086403	0.110032	0.445392	0.92 (0.74-1.14)	-0.0609527	0.0676594	0.367655	0.94 (0.82-1.07)	-0.056661	0.0660602	0.391049	0.71332	0.94 (0.83-1.08)	-0.0762502	0.0666159	0.270302	0.93 (0.81-1.06)	-0.215386	0.129271	0.116422	0.81 (0.63-1.04)	25.4618	0.132078	28.6281	15	0.0179522	0.00840172	0.0244161	0.735881	NA	0.0396667
ebi-a-GCST90001433	Systemic lupus erythematosus	IgD- CD27- B cell %lymphocyte || id:ebi-a-GCST90001433	13	-0.00231131	0.150824	0.988048	1.00 (0.74-1.34)	-0.0803374	0.0782558	0.304609	0.92 (0.79-1.08)	-0.0455147	0.0545047	0.403683	0.716751	0.96 (0.86-1.06)	-0.12851	0.0876175	0.168164	0.88 (0.74-1.04)	-0.0556449	0.136475	0.690654	0.95 (0.72-1.24)	32.6334	0.114073	13.9688	12	0.302706	-0.00921169	0.0293966	0.75987	NA	0.306
ebi-a-GCST90001593	Systemic lupus erythematosus	CD8+ T cell %T cell || id:ebi-a-GCST90001593	22	0.0347984	0.0980632	0.726411	1.04 (0.85-1.25)	-0.0259733	0.0634053	0.68207	0.97 (0.86-1.10)	-0.0350846	0.0422275	0.406059	0.716751	0.97 (0.89-1.05)	0.00312544	0.0745125	0.966939	1.00 (0.87-1.16)	-0.149336	0.128999	0.260005	0.86 (0.67-1.11)	22.1051	0.13184	30.8804	21	0.0756723	-0.0181151	0.0216204	0.412006	rs2516466, rs9266797	<0.000333333333333333
ebi-a-GCST90001601	Systemic lupus erythematosus	Lymphocyte Absolute Count || id:ebi-a-GCST90001601	11	-0.0790054	0.103678	0.465546	0.92 (0.75-1.13)	-0.048828	0.0784914	0.533889	0.95 (0.82-1.11)	-0.0466997	0.0554167	0.399396	0.716751	0.95 (0.86-1.06)	-0.0402066	0.068844	0.572141	0.96 (0.84-1.10)	0.0576806	0.137278	0.683244	1.06 (0.81-1.39)	21.3171	0.0638499	16.6495	10	0.0824876	0.0109803	0.0244912	0.664508	NA	0.171
ebi-a-GCST90001636	Systemic lupus erythematosus	CD4-CD8- Natural Killer T Absolute Count || id:ebi-a-GCST90001636	8	0.459773	0.625381	0.489953	1.58 (0.46-5.40)	0.0452886	0.156711	0.772586	1.05 (0.77-1.42)	0.0923693	0.109445	0.398682	0.716751	1.10 (0.89-1.36)	-0.0609716	0.278338	0.832857	0.94 (0.55-1.62)	0.0159116	0.263565	0.953548	1.02 (0.61-1.70)	21.5942	0.047049	8.40538	7	0.298208	-0.0536459	0.089447	0.570612	NA	0.291333
ebi-a-GCST90001692	Systemic lupus erythematosus	CD28+ CD45RA- CD8+ T cell %CD8+ T cell || id:ebi-a-GCST90001692	35	-0.0582077	0.02859	0.0498481	0.94 (0.89-1.00)	-0.0364959	0.0229066	0.111104	0.96 (0.92-1.01)	-0.0219581	0.0261185	0.400509	0.716751	0.98 (0.93-1.03)	-0.0477586	0.019256	0.0182428	0.95 (0.92-0.99)	-0.0661135	0.0428182	0.131834	0.94 (0.86-1.02)	29.4942	0.296952	90.3661	34	5.23255e-07	0.0404521	0.016612	0.0204569	rs1051488, rs150971914, rs9267513	<0.000333333333333333
ebi-a-GCST90001707	Systemic lupus erythematosus	BAFF-R on IgD+ CD38- unswitched memory B cell || id:ebi-a-GCST90001707	85	-0.0136829	0.0302846	0.652585	0.99 (0.93-1.05)	-0.03245	0.0192082	0.0911473	0.97 (0.93-1.01)	-0.0126084	0.0151077	0.403958	0.716751	0.99 (0.96-1.02)	-0.0180169	0.0213985	0.402197	0.98 (0.94-1.02)	0.00491473	0.0341941	0.886058	1.00 (0.94-1.07)	50.0574	2.07312	129.26	84	0.00111164	0.000381993	0.00931317	0.967381	NA	0.00133333
ebi-a-GCST90001710	Systemic lupus erythematosus	BAFF-R on IgD- CD24- B cell || id:ebi-a-GCST90001710	132	-0.0189067	0.0352848	0.592991	0.98 (0.92-1.05)	-0.0329695	0.0218102	0.130621	0.97 (0.93-1.01)	-0.0130522	0.0157754	0.408021	0.716751	0.99 (0.96-1.02)	-0.0189777	0.0208166	0.363622	0.98 (0.94-1.02)	0.0451156	0.0418566	0.283077	1.05 (0.96-1.14)	48.3726	1.69725	207.7	131	2.2557e-05	0.00156273	0.00841697	0.852998	NA	<0.000333333333333333
ebi-a-GCST90001712	Systemic lupus erythematosus	BAFF-R on IgD- CD38- B cell || id:ebi-a-GCST90001712	149	-0.0127306	0.0299822	0.671744	0.99 (0.93-1.05)	-0.0323314	0.0197247	0.101187	0.97 (0.93-1.01)	-0.0113171	0.0135416	0.403309	0.716751	0.99 (0.96-1.02)	-0.021857	0.020333	0.284146	0.98 (0.94-1.02)	-0.000817466	0.0414128	0.984278	1.00 (0.92-1.08)	51.0751	2.0174	202.324	148	0.00201988	0.00039729	0.00751159	0.957891	NA	0.00233333
ebi-a-GCST90001740	Systemic lupus erythematosus	CD19 on switched memory B cell || id:ebi-a-GCST90001740	21	-0.10885	0.143511	0.457472	0.90 (0.68-1.19)	-0.107347	0.0802556	0.181037	0.90 (0.77-1.05)	-0.0535254	0.0648643	0.409264	0.716751	0.95 (0.83-1.08)	-0.160482	0.137824	0.257964	0.85 (0.65-1.12)	-0.26177	0.15545	0.107735	0.77 (0.57-1.04)	23.3978	0.133534	31.497	20	0.0489619	0.01256	0.0289047	0.668797	NA	0.0536667
ebi-a-GCST90001812	Systemic lupus erythematosus	CD38 on IgD+ CD38+ B cell || id:ebi-a-GCST90001812	16	-0.193646	0.104935	0.0862335	0.82 (0.67-1.01)	0.0456011	0.0683509	0.504669	1.05 (0.92-1.20)	0.0407358	0.0492082	0.407769	0.716751	1.04 (0.95-1.15)	0.0577462	0.0799187	0.481064	1.06 (0.91-1.24)	0.108091	0.112275	0.350947	1.11 (0.89-1.39)	23.072	0.10049	19.0768	15	0.210276	0.0540713	0.0213813	0.0240821	NA	0.257667
ebi-a-GCST90001829	Systemic lupus erythematosus	BAFF-R on B cell || id:ebi-a-GCST90001829	135	-0.00367833	0.0328612	0.911043	1.00 (0.93-1.06)	-0.0335756	0.0218409	0.124224	0.97 (0.93-1.01)	-0.0123886	0.0147987	0.402513	0.716751	0.99 (0.96-1.02)	-0.0156364	0.0212676	0.463489	0.98 (0.94-1.03)	0.0227933	0.0446755	0.610753	1.02 (0.94-1.12)	46.6651	1.67406	187.461	134	0.00158703	-0.00236058	0.0079446	0.76683	NA	0.002
ebi-a-GCST90001885	Systemic lupus erythematosus	CD16-CD56 on HLA DR+ Natural Killer || id:ebi-a-GCST90001885	22	0.05053	0.0543227	0.363369	1.05 (0.95-1.17)	0.0216693	0.0531922	0.683731	1.02 (0.92-1.13)	0.0276585	0.0327881	0.398919	0.716751	1.03 (0.96-1.10)	0.0205029	0.0486607	0.677785	1.02 (0.93-1.12)	-0.116284	0.0986726	0.251786	0.89 (0.73-1.08)	23.8135	0.17485	29.0699	21	0.112334	-0.00805259	0.0132519	0.550255	NA	0.14
ebi-a-GCST90001890	Systemic lupus erythematosus	CD28 on CD45RA+ CD4+ T cell || id:ebi-a-GCST90001890	17	-0.0664209	0.121203	0.591746	0.94 (0.74-1.19)	0.136463	0.0698126	0.0506173	1.15 (1.00-1.31)	0.050862	0.0616959	0.409713	0.716751	1.05 (0.93-1.19)	0.0947458	0.0864679	0.289415	1.10 (0.93-1.30)	0.138735	0.129357	0.299406	1.15 (0.89-1.48)	37.6511	0.214262	32.4175	16	0.00881941	0.0337536	0.0301074	0.27987	NA	0.0136667
ebi-a-GCST90001905	Systemic lupus erythematosus	CD86 on monocyte || id:ebi-a-GCST90001905	15	0.00413125	0.0508194	0.936447	1.00 (0.91-1.11)	0.0233091	0.0541655	0.666955	1.02 (0.92-1.14)	0.0292866	0.0345317	0.396379	0.716751	1.03 (0.96-1.10)	-0.0481111	0.0640483	0.464991	0.95 (0.84-1.08)	-0.127425	0.106284	0.25046	0.88 (0.71-1.08)	21.3389	0.111547	15.0837	14	0.372458	0.0128339	0.018044	0.489493	NA	0.341667
ebi-a-GCST90001925	Systemic lupus erythematosus	CD127 on CD28+ CD4-CD8- T cell || id:ebi-a-GCST90001925	13	-0.0886772	0.242449	0.721484	0.92 (0.57-1.47)	-0.0681995	0.098322	0.487911	0.93 (0.77-1.13)	-0.0578102	0.0699806	0.408753	0.716751	0.94 (0.82-1.08)	-0.0431346	0.133486	0.75215	0.96 (0.74-1.24)	-0.0352566	0.155336	0.824268	0.97 (0.71-1.31)	21.3724	0.0945863	12.4965	12	0.40667	0.00512565	0.0383109	0.895984	NA	0.428667
ebi-a-GCST90001934	Systemic lupus erythematosus	CD25 on CD45RA+ CD4 not regulatory T cell || id:ebi-a-GCST90001934	19	0.0519335	0.0599709	0.398559	1.05 (0.94-1.18)	0.0678438	0.0520747	0.192637	1.07 (0.97-1.19)	0.0297512	0.0351371	0.397154	0.716751	1.03 (0.96-1.10)	0.076069	0.0492031	0.1395	1.08 (0.98-1.19)	0.107459	0.0959504	0.277461	1.11 (0.92-1.34)	24.2941	0.133355	26.5657	18	0.0875088	-0.00951835	0.0176894	0.597496	NA	0.110667
ebi-a-GCST90002058	Systemic lupus erythematosus	CD8 on CD8+ T cell || id:ebi-a-GCST90002058	38	-0.0322284	0.0735247	0.663763	0.97 (0.84-1.12)	0.010994	0.0451396	0.807575	1.01 (0.93-1.10)	0.0348868	0.041383	0.399215	0.716751	1.04 (0.95-1.12)	0.00385144	0.0423537	0.928035	1.00 (0.92-1.09)	0.112897	0.0859165	0.196926	1.12 (0.95-1.32)	30.8536	0.370318	66.9574	37	0.00184343	0.0198841	0.0180293	0.277398	rs17875358	0.000333333
ebi-a-GCST90001964	Systemic lupus erythematosus	FSC-A on plasmacytoid Dendritic Cell || id:ebi-a-GCST90001964	19	-0.00873116	0.0483748	0.858902	0.99 (0.90-1.09)	-0.0328962	0.0471432	0.485307	0.97 (0.88-1.06)	-0.0258667	0.0316137	0.413237	0.72033	0.97 (0.92-1.04)	0.0053089	0.0509043	0.918091	1.01 (0.91-1.11)	0.0417063	0.0717239	0.568125	1.04 (0.91-1.20)	24.2011	0.15877	11.7815	18	0.858308	-0.00684533	0.0146273	0.64574	NA	0.849667
ebi-a-GCST90002084	Systemic lupus erythematosus	SSC-A on Natural Killer T || id:ebi-a-GCST90002084	14	0.00695087	0.0607526	0.910803	1.01 (0.89-1.13)	-0.00981023	0.0507501	0.84672	0.99 (0.90-1.09)	-0.0379392	0.0464188	0.413743	0.72033	0.96 (0.88-1.05)	-0.00503195	0.0452689	0.91319	0.99 (0.91-1.09)	0.0297351	0.0718578	0.685762	1.03 (0.89-1.19)	23.77	0.106131	22.4492	13	0.0487804	-0.0186545	0.0165221	0.280939	rs10749775	0.00833333
ebi-a-GCST90001736	Systemic lupus erythematosus	CD19 on memory B cell || id:ebi-a-GCST90001736	21	-0.0989559	0.11518	0.400974	0.91 (0.72-1.14)	-0.0603284	0.0779863	0.439181	0.94 (0.81-1.10)	-0.0411371	0.0505773	0.416017	0.722555	0.96 (0.87-1.06)	-0.0636888	0.105611	0.553254	0.94 (0.76-1.15)	-0.147058	0.133255	0.282875	0.86 (0.66-1.12)	22.2455	0.127017	27.0638	20	0.133479	0.0126167	0.0214778	0.563831	NA	0.146
ebi-a-GCST90001646	Systemic lupus erythematosus	Natural Killer %CD3- lymphocyte || id:ebi-a-GCST90001646	20	0.0288715	0.0400161	0.479872	1.03 (0.95-1.11)	0.0377372	0.037267	0.311242	1.04 (0.97-1.12)	0.0202592	0.0251848	0.421154	0.729732	1.02 (0.97-1.07)	0.0271323	0.0287551	0.357238	1.03 (0.97-1.09)	-0.00515882	0.0633845	0.935984	0.99 (0.88-1.13)	26.2541	0.142005	28.8492	19	0.0683946	-0.00606924	0.0171429	0.727423	NA	0.126667
ebi-a-GCST90001689	Systemic lupus erythematosus	CD28+ CD45RA+ CD8+ T cell %CD8+ T cell || id:ebi-a-GCST90001689	25	0.00564426	0.020859	0.789118	1.01 (0.97-1.05)	-0.00456249	0.0267497	0.864568	1.00 (0.94-1.05)	-0.0148301	0.0186359	0.426157	0.731305	0.99 (0.95-1.02)	-0.00180182	0.0214228	0.933668	1.00 (0.96-1.04)	-0.0286035	0.0413795	0.496042	0.97 (0.90-1.05)	22.3009	0.161104	26.7621	24	0.315662	-0.0254864	0.011664	0.0393313	NA	0.331667
ebi-a-GCST90001803	Systemic lupus erythematosus	CD27 on IgD- CD38+ B cell || id:ebi-a-GCST90001803	13	-0.0524962	0.451673	0.909568	0.95 (0.39-2.30)	-0.127635	0.102313	0.212213	0.88 (0.72-1.08)	-0.0759365	0.0950848	0.424512	0.731305	0.93 (0.77-1.12)	-0.162533	0.162219	0.336152	0.85 (0.62-1.17)	-0.267729	0.211645	0.229889	0.77 (0.51-1.16)	24.6573	0.0874209	24.7511	12	0.0160472	-0.00374393	0.0703771	0.958528	NA	0.0226667
ebi-a-GCST90001913	Systemic lupus erythematosus	CD45 on granulocyte || id:ebi-a-GCST90001913	14	-0.0738975	0.120517	0.551208	0.93 (0.73-1.18)	-0.0596511	0.0799407	0.455551	0.94 (0.81-1.10)	-0.0417238	0.0526479	0.428066	0.731305	0.96 (0.87-1.06)	-0.0927584	0.0985766	0.363873	0.91 (0.75-1.11)	0.202655	0.151421	0.203719	1.22 (0.91-1.65)	22.9884	0.102705	21.91	13	0.0567724	0.00996677	0.0302079	0.747134	NA	0.0666667
ebi-a-GCST90001928	Systemic lupus erythematosus	CD127 on CD28+ CD45RA- CD8+ T cell || id:ebi-a-GCST90001928	10	0.331701	0.255089	0.229694	1.39 (0.85-2.30)	0.155661	0.100909	0.122932	1.17 (0.96-1.42)	0.0600416	0.0755003	0.426469	0.731305	1.06 (0.92-1.23)	0.198937	0.134507	0.173265	1.22 (0.94-1.59)	0.168144	0.173159	0.356903	1.18 (0.84-1.66)	20.9944	0.0714324	9.56446	9	0.38688	-0.0671833	0.0601594	0.296514	NA	0.394
ebi-a-GCST90002009	Systemic lupus erythematosus	HLA DR on CD14- CD16- || id:ebi-a-GCST90002009	89	-0.0196465	0.0728323	0.787991	0.98 (0.85-1.13)	-0.0266638	0.0340904	0.434127	0.97 (0.91-1.04)	-0.0263671	0.0332734	0.428105	0.731305	0.97 (0.91-1.04)	-0.0160015	0.0403547	0.69268	0.98 (0.91-1.07)	-0.092593	0.0837672	0.272016	0.91 (0.77-1.07)	44.3863	1.0688	266.564	88	7.36908e-20	-0.0020209	0.0194526	0.917497	rs72848707, rs929138	<0.000333333333333333
ebi-a-GCST90002052	Systemic lupus erythematosus	CD45 on Immature Myeloid-Derived Suppressor Cells || id:ebi-a-GCST90002052	14	0.0364078	0.0528378	0.503899	1.04 (0.94-1.15)	-0.000477815	0.0428382	0.991101	1.00 (0.92-1.09)	-0.0230022	0.0289718	0.427224	0.731305	0.98 (0.92-1.03)	0.0165284	0.0435388	0.710353	1.02 (0.93-1.11)	0.0430392	0.0689968	0.54356	1.04 (0.91-1.20)	41.154	0.346419	13.664	13	0.397923	-0.0265402	0.0197395	0.203645	NA	0.373
ebi-a-GCST90001878	Systemic lupus erythematosus	HVEM on Effector Memory CD4+ T cell || id:ebi-a-GCST90001878	14	0.0748855	0.123191	0.554595	1.08 (0.85-1.37)	-0.0204887	0.0568301	0.718455	0.98 (0.88-1.10)	-0.0410901	0.0521608	0.430838	0.732526	0.96 (0.87-1.06)	-0.00553232	0.0597451	0.927634	0.99 (0.88-1.12)	0.0493852	0.0935692	0.606534	1.05 (0.87-1.26)	24.4247	0.268781	26.9248	13	0.0127395	-0.0423851	0.0408136	0.319509	rs73150365	0.00166667
ebi-a-GCST90001906	Systemic lupus erythematosus	CD86 on granulocyte || id:ebi-a-GCST90001906	17	-0.00556308	0.0920561	0.95261	0.99 (0.83-1.19)	0.060152	0.0711411	0.397814	1.06 (0.92-1.22)	0.0363337	0.0460718	0.430328	0.732526	1.04 (0.95-1.14)	0.0160379	0.0837992	0.850631	1.02 (0.86-1.20)	0.146292	0.132168	0.284718	1.16 (0.89-1.50)	23.4957	0.139133	18.5284	16	0.293876	0.011792	0.021625	0.593568	NA	0.282
ebi-a-GCST90001650	Systemic lupus erythematosus	HLA DR+ Natural Killer %CD3- lymphocyte || id:ebi-a-GCST90001650	42	0.0704041	0.0954661	0.465136	1.07 (0.89-1.29)	0.0680531	0.0518196	0.189092	1.07 (0.97-1.18)	0.0348849	0.0445467	0.433564	0.733723	1.04 (0.95-1.13)	0.0955176	0.0542449	0.0857195	1.10 (0.99-1.22)	0.105737	0.0991348	0.292395	1.11 (0.92-1.35)	46.8762	0.511484	89.2013	41	1.9831e-05	-0.00812385	0.0192568	0.675379	rs146718864, rs28816203, rs35855160	<0.000333333333333333
ebi-a-GCST90001967	Systemic lupus erythematosus	FSC-A on CD14+ monocyte || id:ebi-a-GCST90001967	13	0.167832	0.0951635	0.105514	1.18 (0.98-1.43)	0.119597	0.0778106	0.124286	1.13 (0.97-1.31)	0.053747	0.0686051	0.433377	0.733723	1.06 (0.92-1.21)	0.165007	0.074576	0.0470598	1.18 (1.02-1.37)	0.23886	0.195274	0.24473	1.27 (0.87-1.86)	21.3896	0.088786	21.9758	12	0.0377925	-0.0430335	0.0264512	0.132037	NA	0.066
ebi-a-GCST90001826	Systemic lupus erythematosus	IgD on unswitched memory B cell || id:ebi-a-GCST90001826	30	-0.231491	0.232255	0.327442	0.79 (0.50-1.25)	-0.0506115	0.0809908	0.532034	0.95 (0.81-1.11)	0.0590181	0.0755388	0.434629	0.733815	1.06 (0.91-1.23)	-0.153957	0.135497	0.265162	0.86 (0.66-1.12)	-0.203564	0.195233	0.305715	0.82 (0.56-1.20)	29.8613	0.244332	78.4292	29	1.9622e-06	0.0606101	0.0458897	0.197269	NA	<0.000333333333333333
ebi-a-GCST90001554	Systemic lupus erythematosus	Effector Memory CD8+ T cell Absolute Count || id:ebi-a-GCST90001554	22	-0.156326	0.0931081	0.108715	0.86 (0.71-1.03)	-0.0451481	0.064367	0.483043	0.96 (0.84-1.08)	0.0493584	0.0638026	0.439161	0.739746	1.05 (0.93-1.19)	-0.0849969	0.076663	0.280092	0.92 (0.79-1.07)	0.2888	0.182044	0.127586	1.33 (0.93-1.91)	22.7927	0.146786	51.8472	21	0.000200746	0.0551201	0.0200023	0.0121928	rs1465651	<0.000333333333333333
ebi-a-GCST90001437	Systemic lupus erythematosus	Naive-mature B cell %lymphocyte || id:ebi-a-GCST90001437	17	0.0273176	0.148063	0.856093	1.03 (0.77-1.37)	0.0438154	0.0811174	0.589095	1.04 (0.89-1.22)	0.0421759	0.0549427	0.442705	0.74399	1.04 (0.94-1.16)	0.0356999	0.0929317	0.705923	1.04 (0.86-1.24)	0.0962431	0.123095	0.445713	1.10 (0.87-1.40)	21.9893	0.101685	18.6659	16	0.286369	0.00298648	0.0270931	0.913688	NA	0.324
ebi-a-GCST90001594	Systemic lupus erythematosus	CD4+CD8+ T cell Absolute Count || id:ebi-a-GCST90001594	14	-0.0399027	0.130025	0.764191	0.96 (0.74-1.24)	-0.0663014	0.0699259	0.343045	0.94 (0.82-1.07)	-0.039943	0.052377	0.445698	0.747291	0.96 (0.87-1.06)	-0.065567	0.079488	0.424325	0.94 (0.80-1.09)	-0.065567	0.110032	0.56148	0.94 (0.75-1.16)	28.3359	0.107457	17.236	13	0.188741	-1.03776e-05	0.0292931	0.999723	rs9493240	0.0256667
ebi-a-GCST90001445	Systemic lupus erythematosus	IgD- CD38- B cell %B cell || id:ebi-a-GCST90001445	9	0.239273	0.229048	0.330916	1.27 (0.81-1.99)	-0.131106	0.124472	0.292206	0.88 (0.69-1.12)	-0.0696239	0.092479	0.451533	0.748521	0.93 (0.78-1.12)	-0.173742	0.183458	0.371344	0.84 (0.59-1.20)	-0.18293	0.200552	0.388359	0.83 (0.56-1.23)	22.0494	0.0539653	5.79476	8	0.670209	-0.0598819	0.0406225	0.183948	NA	0.674333
ebi-a-GCST90001479	Systemic lupus erythematosus	CD4 regulatory T cell %T cell || id:ebi-a-GCST90001479	14	-0.101865	0.0723965	0.184784	0.90 (0.78-1.04)	0.0316831	0.0647184	0.62445	1.03 (0.91-1.17)	0.0325794	0.0432383	0.451159	0.748521	1.03 (0.95-1.12)	-0.0202251	0.0588975	0.736792	0.98 (0.87-1.10)	0.190145	0.111422	0.11167	1.21 (0.97-1.50)	25.1559	0.101748	18.4284	13	0.14192	0.0418345	0.0178065	0.0367535	rs1611434, rs2526941, rs2975007	<0.000333333333333333
ebi-a-GCST90001533	Systemic lupus erythematosus	Basophil %CD33dim HLA DR- CD66b- || id:ebi-a-GCST90001533	22	-0.0486507	0.0911506	0.599405	0.95 (0.80-1.14)	-0.0439639	0.0549722	0.423857	0.96 (0.86-1.07)	-0.0262525	0.0348745	0.451587	0.748521	0.97 (0.91-1.04)	-0.0361379	0.0746334	0.633251	0.96 (0.83-1.12)	0.0298492	0.102475	0.773693	1.03 (0.84-1.26)	29.3526	0.341419	28.1596	21	0.135683	0.00590387	0.021418	0.785645	NA	0.138667
ebi-a-GCST90001886	Systemic lupus erythematosus	CD28 on CD39+ activated CD4 regulatory T cell || id:ebi-a-GCST90001886	21	-0.068287	0.0872082	0.443259	0.93 (0.79-1.11)	-0.0290323	0.0608698	0.633392	0.97 (0.86-1.09)	-0.0405654	0.0536002	0.449161	0.748521	0.96 (0.86-1.07)	-0.0641479	0.0508777	0.221882	0.94 (0.85-1.04)	-0.209399	0.104118	0.0579811	0.81 (0.66-0.99)	29.3855	0.208087	42.0752	20	0.00270382	0.00955301	0.0233911	0.687543	rs2226163, rs702874	<0.000333333333333333
ebi-a-GCST90001889	Systemic lupus erythematosus	CD28 on activated & secreting CD4 regulatory T cell || id:ebi-a-GCST90001889	24	-0.0823675	0.0727955	0.270032	0.92 (0.80-1.06)	-0.027086	0.0536858	0.613891	0.97 (0.88-1.08)	-0.0269812	0.0355188	0.447474	0.748521	0.97 (0.91-1.04)	-0.0115637	0.0590431	0.846446	0.99 (0.88-1.11)	0.0534876	0.0893226	0.55515	1.05 (0.89-1.26)	31.8897	0.257467	30.7658	23	0.128656	0.017264	0.0187039	0.366012	NA	0.149333
ebi-a-GCST90001460	Systemic lupus erythematosus	Plasmacytoid Dendritic Cell Absolute Count || id:ebi-a-GCST90001460	21	-0.0496219	0.065208	0.456011	0.95 (0.84-1.08)	-0.0661273	0.0514733	0.198901	0.94 (0.85-1.04)	-0.026622	0.0357867	0.456932	0.755655	0.97 (0.91-1.04)	-0.0550059	0.0516267	0.299364	0.95 (0.86-1.05)	-0.124579	0.0879021	0.171802	0.88 (0.74-1.05)	23.9146	0.147791	30.4846	20	0.0623726	0.00880438	0.0180474	0.631239	NA	0.0873333
ebi-a-GCST90001676	Systemic lupus erythematosus	CD28- CD25++ CD8+ T cell %T cell || id:ebi-a-GCST90001676	4	-0.368519	0.366741	0.420789	0.69 (0.34-1.42)	-0.143605	0.140842	0.30791	0.87 (0.66-1.14)	-0.0888462	0.120013	0.459116	0.757542	0.91 (0.72-1.16)	-0.162806	0.171381	0.412211	0.85 (0.61-1.19)	-0.162806	0.175343	0.421634	0.85 (0.60-1.20)	23.3093	0.0292877	1.78931	3	0.617264	0.0396032	0.0490733	0.50437	NA	0.700333
ebi-a-GCST90002115	Systemic lupus erythematosus	HLA DR on HLA DR+ CD8+ T cell || id:ebi-a-GCST90002115	14	-0.194559	0.11697	0.122123	0.82 (0.65-1.04)	-0.0792037	0.0872974	0.364255	0.92 (0.78-1.10)	-0.0457487	0.0627012	0.465616	0.766524	0.96 (0.84-1.08)	-0.137705	0.136044	0.329909	0.87 (0.67-1.14)	-0.0825482	0.163983	0.623107	0.92 (0.67-1.27)	21.3604	0.0971085	10.0711	13	0.688109	0.0374171	0.0248284	0.157669	NA	0.619667
ebi-a-GCST90001474	Systemic lupus erythematosus	Plasmacytoid Dendritic Cell %Dendritic Cell || id:ebi-a-GCST90001474	21	0.0569879	0.074962	0.456452	1.06 (0.91-1.23)	0.0530384	0.0479833	0.269007	1.05 (0.96-1.16)	0.0337873	0.0464257	0.466753	0.766658	1.03 (0.94-1.13)	0.0557343	0.0453986	0.233827	1.06 (0.97-1.16)	0.0594548	0.0828365	0.48122	1.06 (0.90-1.25)	49.3299	0.28723	40.3978	20	0.00444752	-0.00797056	0.019942	0.693845	rs146718864, rs35855160, rs876036	<0.000333333333333333
ebi-a-GCST90001994	Systemic lupus erythematosus	CX3CR1 on CD14- CD16- || id:ebi-a-GCST90001994	16	0.0393737	0.0735749	0.600943	1.04 (0.90-1.20)	0.0224621	0.0572862	0.694982	1.02 (0.91-1.14)	-0.0274745	0.0380898	0.470719	0.771427	0.97 (0.90-1.05)	0.0352425	0.0630688	0.584548	1.04 (0.92-1.17)	-0.0754818	0.106221	0.488229	0.93 (0.75-1.14)	26.7916	0.118458	23.1464	15	0.0810803	-0.0194835	0.0165653	0.259141	rs115805162, rs876036	<0.000333333333333333
ebi-a-GCST90001446	Systemic lupus erythematosus	IgD- CD38- B cell Absolute Count || id:ebi-a-GCST90001446	7	0.265851	0.276303	0.380154	1.30 (0.76-2.24)	-0.0813957	0.148127	0.582662	0.92 (0.69-1.23)	-0.0796394	0.111825	0.476354	0.778903	0.92 (0.74-1.15)	-0.0550057	0.232061	0.820518	0.95 (0.60-1.49)	-0.0440112	0.216523	0.845647	0.96 (0.63-1.46)	23.3147	0.0443781	3.54231	6	0.738332	-0.0723696	0.0529252	0.229764	NA	0.680667
ebi-a-GCST90001549	Systemic lupus erythematosus	Central Memory CD8+ T cell %CD8+ T cell || id:ebi-a-GCST90001549	24	0.0113332	0.125304	0.928752	1.01 (0.79-1.29)	0.0407951	0.0688706	0.55362	1.04 (0.91-1.19)	0.0329695	0.0468307	0.481425	0.780908	1.03 (0.94-1.13)	0.0136484	0.095528	0.887635	1.01 (0.84-1.22)	0.0260575	0.118409	0.827763	1.03 (0.81-1.29)	21.4717	0.149516	31.6294	23	0.1081	0.0047093	0.0243867	0.848645	NA	0.122333
ebi-a-GCST90001717	Systemic lupus erythematosus	BAFF-R on unswitched memory B cell || id:ebi-a-GCST90001717	146	-0.0164321	0.0298084	0.582311	0.98 (0.93-1.04)	-0.0325444	0.0201447	0.106196	0.97 (0.93-1.01)	-0.00983955	0.013991	0.481882	0.780908	0.99 (0.96-1.02)	-0.0190106	0.0203763	0.352385	0.98 (0.94-1.02)	0.0412736	0.0389235	0.290736	1.04 (0.97-1.12)	47.2457	1.83133	197.811	145	0.00235041	0.00182036	0.00726115	0.802404	NA	0.000666667
ebi-a-GCST90001880	Systemic lupus erythematosus	HVEM on CD45RA- CD4+ T cell || id:ebi-a-GCST90001880	16	-0.0281328	0.060276	0.647871	0.97 (0.86-1.09)	-0.0468607	0.0431223	0.277173	0.95 (0.88-1.04)	-0.0196188	0.0277918	0.480238	0.780908	0.98 (0.93-1.04)	-0.0489589	0.0505877	0.34849	0.95 (0.86-1.05)	0.0340809	0.0680976	0.624006	1.03 (0.91-1.18)	24.3253	0.305798	21.6884	15	0.116237	0.00391772	0.0227258	0.865598	NA	0.124667
ebi-a-GCST90001950	Systemic lupus erythematosus	CD33 on Granulocytic Myeloid-Derived Suppressor Cells || id:ebi-a-GCST90001950	30	-0.0523169	0.0594492	0.386336	0.95 (0.84-1.07)	0.0310572	0.0382276	0.416546	1.03 (0.96-1.11)	0.0165924	0.0235604	0.481277	0.780908	1.02 (0.97-1.06)	0.0419092	0.0515266	0.422644	1.04 (0.94-1.15)	0.068422	0.0666025	0.312764	1.07 (0.94-1.22)	36.3099	0.816352	33.5276	29	0.256974	0.0245291	0.0191896	0.211656	NA	0.264667
ebi-a-GCST90001781	Systemic lupus erythematosus	CD25 on IgD+ CD38- naive B cell || id:ebi-a-GCST90001781	17	-0.085008	0.088732	0.353235	0.92 (0.77-1.09)	0.0385781	0.0565889	0.495412	1.04 (0.93-1.16)	0.037215	0.0531158	0.483528	0.78183	1.04 (0.94-1.15)	-0.013428	0.0556624	0.812434	0.99 (0.88-1.10)	0.148197	0.101923	0.165277	1.16 (0.95-1.42)	27.3437	0.24896	33.7133	16	0.00593702	0.0421362	0.0251861	0.11505	NA	0.0106667
ebi-a-GCST90001693	Systemic lupus erythematosus	CD28+ CD45RA- CD8+ T cell Absolute Count || id:ebi-a-GCST90001693	24	-0.0464767	0.0328393	0.170988	0.95 (0.90-1.02)	-0.0323164	0.0317713	0.309078	0.97 (0.91-1.03)	-0.0163743	0.0234513	0.485035	0.782523	0.98 (0.94-1.03)	-0.0317154	0.028977	0.285065	0.97 (0.92-1.03)	0.104651	0.0785507	0.19582	1.11 (0.95-1.30)	26.6022	0.185716	35.0115	23	0.0518793	0.0237027	0.0137916	0.0997251	NA	0.089
ebi-a-GCST90001419	Systemic lupus erythematosus	CD20- B cell %B cell || id:ebi-a-GCST90001419	14	-0.0393016	0.0868554	0.658984	0.96 (0.81-1.14)	-0.0226366	0.0739793	0.759616	0.98 (0.85-1.13)	0.0349337	0.0502427	0.486869	0.782778	1.04 (0.94-1.14)	-0.0666227	0.0724984	0.374856	0.94 (0.81-1.08)	0.178476	0.146654	0.245241	1.20 (0.90-1.59)	21.3277	0.0811954	18.8952	13	0.126388	0.0254386	0.021619	0.262138	NA	0.144
ebi-a-GCST90002096	Systemic lupus erythematosus	CD11b on basophil || id:ebi-a-GCST90002096	16	0.0634985	0.0931269	0.506459	1.07 (0.89-1.28)	0.0434246	0.0509304	0.393866	1.04 (0.95-1.15)	0.0275374	0.039649	0.487349	0.782778	1.03 (0.95-1.11)	0.0602498	0.0774785	0.448878	1.06 (0.91-1.24)	0.0647681	0.0910216	0.487651	1.07 (0.89-1.28)	27.3382	0.274772	12.7004	15	0.625429	-0.0108316	0.0253809	0.676042	NA	0.649
ebi-a-GCST90001881	Systemic lupus erythematosus	HVEM on CD8+ T cell || id:ebi-a-GCST90001881	15	-0.0522133	0.0837056	0.543567	0.95 (0.81-1.12)	-0.0502871	0.0548575	0.359308	0.95 (0.85-1.06)	-0.0260966	0.0378285	0.490278	0.785743	0.97 (0.90-1.05)	-0.0882847	0.102008	0.401369	0.92 (0.75-1.12)	0.101115	0.101879	0.337798	1.11 (0.91-1.35)	23.3855	0.276232	11.0509	14	0.682034	0.00792005	0.0226442	0.73212	NA	0.643
ebi-a-GCST90001867	Systemic lupus erythematosus	CD3 on CD4+ T cell || id:ebi-a-GCST90001867	39	-0.0924776	0.0665251	0.172801	0.91 (0.80-1.04)	-0.111334	0.04649	0.0166296	0.89 (0.82-0.98)	-0.0254405	0.0377631	0.500511	0.800376	0.97 (0.91-1.05)	-0.0816939	0.0558953	0.152085	0.92 (0.83-1.03)	-0.0937797	0.090634	0.307346	0.91 (0.76-1.09)	27.207	0.359788	58.8665	38	0.0165308	0.0197772	0.0162063	0.230058	NA	0.0196667
ebi-a-GCST90002073	Systemic lupus erythematosus	SSC-A on monocyte || id:ebi-a-GCST90002073	74	0.0548037	0.0408437	0.183881	1.06 (0.98-1.14)	0.043794	0.035228	0.213808	1.04 (0.98-1.12)	0.0126041	0.018946	0.505883	0.80719	1.01 (0.98-1.05)	0.0785823	0.0445847	0.0821641	1.08 (0.99-1.18)	0.0785823	0.0723065	0.280704	1.08 (0.94-1.25)	45.2965	1.10613	91.4825	73	0.0706581	-0.0139922	0.0115869	0.231159	NA	0.07
ebi-a-GCST90001965	Systemic lupus erythematosus	FSC-A on monocyte || id:ebi-a-GCST90001965	13	-0.0288565	0.0536121	0.601129	0.97 (0.87-1.08)	-0.0329621	0.0379186	0.384691	0.97 (0.90-1.04)	-0.0277844	0.0420656	0.508931	0.810272	0.97 (0.90-1.06)	-0.0328228	0.0359279	0.37893	0.97 (0.90-1.04)	-0.149946	0.129881	0.270772	0.86 (0.67-1.11)	24.1315	0.109189	21.5099	12	0.0433941	0.000634243	0.0181781	0.972792	NA	0.176333
ebi-a-GCST90001400	Systemic lupus erythematosus	IgD+ B cell Absolute Count || id:ebi-a-GCST90001400	12	-0.0125114	0.0474017	0.797183	0.99 (0.90-1.08)	0.00968325	0.0308378	0.753516	1.01 (0.95-1.07)	0.0271526	0.0423337	0.521266	0.814246	1.03 (0.95-1.12)	0.00999156	0.0277365	0.725495	1.01 (0.96-1.07)	0.0671558	0.0888113	0.465438	1.07 (0.90-1.27)	22.4375	0.0732124	26.2846	11	0.00588577	0.031361	0.0202602	0.152685	NA	0.190333
ebi-a-GCST90001418	Systemic lupus erythematosus	CD24+ CD27+ B cell Absolute Count || id:ebi-a-GCST90001418	19	0.0360816	0.0773645	0.646861	1.04 (0.89-1.21)	0.0873743	0.0606099	0.14942	1.09 (0.97-1.23)	0.0356416	0.0552785	0.51908	0.814246	1.04 (0.93-1.15)	0.0832102	0.0597511	0.180702	1.09 (0.97-1.22)	-0.0968983	0.121776	0.436568	0.91 (0.71-1.15)	22.0811	0.114098	31.3264	18	0.0263814	-0.000158436	0.0188839	0.993404	NA	0.0546667
ebi-a-GCST90001420	Systemic lupus erythematosus	IgD- CD38+ B cell Absolute Count || id:ebi-a-GCST90001420	13	-0.062836	0.0811115	0.454855	0.94 (0.80-1.10)	-0.0410978	0.0779928	0.598233	0.96 (0.82-1.12)	-0.0352764	0.0544247	0.516876	0.814246	0.97 (0.87-1.07)	-0.00949002	0.0825124	0.910337	0.99 (0.84-1.16)	0.0515565	0.128329	0.694929	1.05 (0.82-1.35)	21.4595	0.075899	7.97853	12	0.786806	0.00863267	0.0188386	0.655697	NA	0.827
ebi-a-GCST90001509	Systemic lupus erythematosus	CD25++ CD45RA+ CD4 not regulatory T cell %T cell || id:ebi-a-GCST90001509	31	-0.000865141	0.0284638	0.975961	1.00 (0.94-1.06)	0.00910271	0.0298887	0.760706	1.01 (0.95-1.07)	0.0119946	0.0189889	0.527606	0.814246	1.01 (0.98-1.05)	-0.0127875	0.0298758	0.671694	0.99 (0.93-1.05)	0.0850404	0.060649	0.171127	1.09 (0.97-1.23)	31.8603	0.284047	42.2915	30	0.0675601	0.0119159	0.0158972	0.459556	NA	0.053
ebi-a-GCST90001551	Systemic lupus erythematosus	Naive CD8+ T cell Absolute Count || id:ebi-a-GCST90001551	21	0.155204	0.281064	0.587249	1.17 (0.67-2.03)	-0.148275	0.130043	0.254205	0.86 (0.67-1.11)	-0.0721526	0.114291	0.527839	0.814246	0.93 (0.74-1.16)	-0.285958	0.21304	0.194546	0.75 (0.49-1.14)	-0.365322	0.252698	0.163754	0.69 (0.42-1.14)	22.4433	0.137979	38.8381	20	0.00698328	-0.0325145	0.0366827	0.386499	NA	0.00833333
ebi-a-GCST90001559	Systemic lupus erythematosus	Terminally Differentiated CD8+ T cell %T cell || id:ebi-a-GCST90001559	27	0.0708985	0.0510729	0.177328	1.07 (0.97-1.19)	0.0569153	0.0472712	0.228583	1.06 (0.96-1.16)	0.0226436	0.035399	0.522389	0.814246	1.02 (0.95-1.10)	0.0615473	0.0476476	0.20782	1.06 (0.97-1.17)	0.107275	0.0855679	0.221114	1.11 (0.94-1.32)	27.6212	0.215546	39.0993	26	0.0477	-0.0210592	0.0162545	0.206951	NA	0.052
ebi-a-GCST90001568	Systemic lupus erythematosus	Naive CD4-CD8- T cell %T cell || id:ebi-a-GCST90001568	23	-0.0919558	0.0626542	0.157012	0.91 (0.81-1.03)	-0.0497819	0.0605258	0.410798	0.95 (0.85-1.07)	0.0261832	0.0410155	0.523231	0.814246	1.03 (0.95-1.11)	-0.0646725	0.0588593	0.283751	0.94 (0.84-1.05)	-0.052572	0.120671	0.667325	0.95 (0.75-1.20)	21.7137	0.14488	31.9116	22	0.0789162	0.0390313	0.0147955	0.0153761	rs9267280	0.011
ebi-a-GCST90001649	Systemic lupus erythematosus	HLA DR+ Natural Killer %Natural Killer || id:ebi-a-GCST90001649	44	0.031725	0.107042	0.768402	1.03 (0.84-1.27)	0.0631541	0.0498561	0.205253	1.07 (0.97-1.17)	0.0290746	0.045505	0.522868	0.814246	1.03 (0.94-1.13)	0.0900943	0.0533833	0.098713	1.09 (0.99-1.21)	0.0953624	0.0917716	0.304553	1.10 (0.92-1.32)	43.9931	0.509509	102.261	43	9.80803e-07	-0.000581445	0.0211989	0.978248	rs146718864, rs35855160	<0.000333333333333333
ebi-a-GCST90001690	Systemic lupus erythematosus	CD28+ CD45RA+ CD8+ T cell Absolute Count || id:ebi-a-GCST90001690	33	-0.0105458	0.0158955	0.51195	0.99 (0.96-1.02)	0.00507449	0.0160143	0.751341	1.01 (0.97-1.04)	-0.0089823	0.0141863	0.526625	0.814246	0.99 (0.96-1.02)	-0.00526327	0.0133619	0.696267	0.99 (0.97-1.02)	-0.0229826	0.0190154	0.235661	0.98 (0.94-1.01)	21.5156	0.207134	52.77	32	0.0118428	0.00335338	0.0144333	0.817804	rs1051488, rs59424499	<0.000333333333333333
ebi-a-GCST90001697	Systemic lupus erythematosus	CD45RA- CD28- CD8+ T cell %T cell || id:ebi-a-GCST90001697	125	-0.000306161	0.00132979	0.818293	1.00 (1.00-1.00)	-0.00160805	0.00146187	0.271335	1.00 (1.00-1.00)	-0.000708899	0.00112709	0.529372	0.814246	1.00 (1.00-1.00)	-0.000136952	0.00140438	0.922473	1.00 (1.00-1.00)	-0.00181416	0.00231363	0.434464	1.00 (0.99-1.00)	25.4026	0.920279	194.091	124	5.83636e-05	-0.00579521	0.010084	0.566548	rs9378121	<0.000333333333333333
ebi-a-GCST90001763	Systemic lupus erythematosus	CD20 on transitional B cell || id:ebi-a-GCST90001763	20	-0.0041735	0.0421382	0.922199	1.00 (0.92-1.08)	-0.0189148	0.036446	0.603773	0.98 (0.91-1.05)	-0.0175182	0.0278335	0.529092	0.814246	0.98 (0.93-1.04)	-0.0264358	0.0319833	0.418752	0.97 (0.91-1.04)	-0.141469	0.0772821	0.0829001	0.87 (0.75-1.01)	27.8488	0.150914	26.1566	19	0.125884	-0.00781994	0.0151265	0.611473	NA	0.199333
ebi-a-GCST90001830	Systemic lupus erythematosus	BAFF-R on CD20- B cell || id:ebi-a-GCST90001830	11	0.00526714	0.120736	0.966156	1.01 (0.79-1.27)	-0.078275	0.0680745	0.250209	0.92 (0.81-1.06)	-0.0349594	0.0538549	0.516248	0.814246	0.97 (0.87-1.07)	-0.103144	0.0808185	0.230715	0.90 (0.77-1.06)	-0.0984212	0.0997065	0.346871	0.91 (0.75-1.10)	32.9804	0.0981012	7.23745	10	0.702854	-0.00825536	0.0221762	0.718312	NA	0.733667
ebi-a-GCST90001938	Systemic lupus erythematosus	CD25 on CD39+ resting CD4 regulatory T cell || id:ebi-a-GCST90001938	12	0.0526695	0.137426	0.709551	1.05 (0.81-1.38)	0.0586522	0.0815848	0.472196	1.06 (0.90-1.24)	-0.0391137	0.0616048	0.525486	0.814246	0.96 (0.85-1.09)	0.0381971	0.101457	0.713716	1.04 (0.85-1.27)	0.0052065	0.116476	0.965147	1.01 (0.80-1.26)	22.0724	0.084393	14.2318	11	0.220429	-0.0226279	0.0289568	0.45265	NA	0.253667
ebi-a-GCST90002074	Systemic lupus erythematosus	SSC-A on CD14+ monocyte || id:ebi-a-GCST90002074	48	-0.04556	0.0576448	0.433375	0.96 (0.85-1.07)	0.0473317	0.0467774	0.31161	1.05 (0.96-1.15)	0.0159828	0.025314	0.527791	0.814246	1.02 (0.97-1.07)	0.0531835	0.0537447	0.327457	1.05 (0.95-1.17)	0.0382177	0.0944273	0.687511	1.04 (0.86-1.25)	46.4278	0.681076	63.6172	47	0.0534256	0.0169741	0.0136946	0.221456	NA	0.0516667
ebi-a-GCST90002090	Systemic lupus erythematosus	CD11c on granulocyte || id:ebi-a-GCST90002090	23	0.0590806	0.15121	0.699941	1.06 (0.79-1.43)	-0.0686714	0.0663955	0.301006	0.93 (0.82-1.06)	-0.0291008	0.0450692	0.518479	0.814246	0.97 (0.89-1.06)	-0.113595	0.125071	0.373592	0.89 (0.70-1.14)	-0.103234	0.127225	0.425811	0.90 (0.70-1.16)	28.141	0.223697	23.0851	22	0.396939	-0.016	0.0260868	0.546241	NA	0.409667
ebi-a-GCST90002093	Systemic lupus erythematosus	CD11b on CD66b++ myeloid cell || id:ebi-a-GCST90002093	11	0.0982242	0.077708	0.237979	1.10 (0.95-1.28)	0.0481364	0.0613602	0.432754	1.05 (0.93-1.18)	0.0299495	0.0468363	0.52253	0.814246	1.03 (0.94-1.13)	0.0819658	0.06813	0.256655	1.09 (0.95-1.24)	0.0504896	0.10658	0.645869	1.05 (0.85-1.30)	21.9389	0.16249	4.33388	10	0.931031	-0.0255692	0.023222	0.299438	NA	0.865333
ebi-a-GCST90001590	Systemic lupus erythematosus	CD4+ T cell Absolute Count || id:ebi-a-GCST90001590	12	0.00690199	0.209434	0.974359	1.01 (0.67-1.52)	0.0117532	0.103726	0.909784	1.01 (0.83-1.24)	0.064931	0.104061	0.532648	0.817552	1.07 (0.87-1.31)	-0.00859537	0.109397	0.938785	0.99 (0.80-1.23)	-0.162512	0.20058	0.434998	0.85 (0.57-1.26)	21.6618	0.0707932	26.3824	11	0.00569084	0.01141	0.0352145	0.752603	NA	0.0106667
ebi-a-GCST90001622	Systemic lupus erythematosus	Natural Killer T %T cell || id:ebi-a-GCST90001622	36	-0.0672803	0.0858936	0.438875	0.93 (0.79-1.11)	-0.0556606	0.0532003	0.295448	0.95 (0.85-1.05)	-0.0236235	0.038171	0.535992	0.81903	0.98 (0.91-1.05)	-0.09266	0.0862311	0.289927	0.91 (0.77-1.08)	-0.130844	0.0952332	0.178199	0.88 (0.73-1.06)	27.2896	0.265199	24.3209	35	0.912086	0.0100043	0.0176327	0.574191	NA	0.912667
ebi-a-GCST90001831	Systemic lupus erythematosus	CD62L on CD62L+ myeloid Dendritic Cell || id:ebi-a-GCST90001831	17	0.0368314	0.0904269	0.689537	1.04 (0.87-1.24)	0.0287762	0.0577384	0.618209	1.03 (0.92-1.15)	0.0271236	0.0439243	0.5369	0.81903	1.03 (0.94-1.12)	0.0302864	0.0636808	0.64079	1.03 (0.91-1.17)	0.0901311	0.0913323	0.338407	1.09 (0.91-1.31)	30.3709	0.177262	15.4814	16	0.489704	-0.00299859	0.0242977	0.90342	NA	0.547667
ebi-a-GCST90002020	Systemic lupus erythematosus	CD14 on CD33+ HLA DR+ CD14dim || id:ebi-a-GCST90002020	14	0.0219316	0.0799348	0.788467	1.02 (0.87-1.20)	0.0576484	0.050634	0.254899	1.06 (0.96-1.17)	0.0240592	0.0389708	0.536995	0.81903	1.02 (0.95-1.11)	0.0366745	0.070772	0.613021	1.04 (0.90-1.19)	0.0878819	0.0760816	0.26884	1.09 (0.94-1.27)	22.2257	0.194672	11.6848	13	0.553645	0.000801138	0.0262807	0.976182	NA	0.603667
ebi-a-GCST90001872	Systemic lupus erythematosus	HVEM on naive CD8+ T cell || id:ebi-a-GCST90001872	18	0.0675489	0.0695286	0.345746	1.07 (0.93-1.23)	-0.0526009	0.0489484	0.282545	0.95 (0.86-1.04)	0.0194896	0.0316837	0.538468	0.819555	1.02 (0.96-1.09)	-0.0806244	0.0704816	0.268515	0.92 (0.80-1.06)	-0.0969016	0.0868299	0.279952	0.91 (0.77-1.08)	22.7783	0.323223	22.4751	17	0.167132	-0.0176736	0.0216948	0.427234	rs112580141, rs1799964, rs2596543	<0.000333333333333333
ebi-a-GCST90001608	Systemic lupus erythematosus	CD4+CD8+ T cell %leukocyte || id:ebi-a-GCST90001608	19	-0.06364	0.142038	0.659776	0.94 (0.71-1.24)	-0.0691215	0.0719718	0.336855	0.93 (0.81-1.07)	0.0373343	0.0610699	0.540977	0.81988	1.04 (0.92-1.17)	-0.0546371	0.0850701	0.528801	0.95 (0.80-1.12)	-0.0873157	0.125458	0.495334	0.92 (0.72-1.17)	28.341	0.145162	28.8879	18	0.0497663	0.0248565	0.0314917	0.440804	NA	0.0593333
ebi-a-GCST90001796	Systemic lupus erythematosus	CD27 on CD20- B cell || id:ebi-a-GCST90001796	10	0.134397	0.153962	0.40814	1.14 (0.85-1.55)	0.0836716	0.0822951	0.309284	1.09 (0.93-1.28)	0.0380805	0.0624591	0.542069	0.81988	1.04 (0.92-1.17)	0.0765644	0.0928161	0.430746	1.08 (0.90-1.29)	0.0154496	0.129098	0.907371	1.02 (0.79-1.31)	20.9457	0.0573377	16.4403	9	0.0582373	-0.0252655	0.0334103	0.471197	NA	0.0886667
ebi-a-GCST90001955	Systemic lupus erythematosus	CD33 on Immature Myeloid-Derived Suppressor Cells || id:ebi-a-GCST90001955	52	0.0194301	0.0438945	0.659925	1.02 (0.94-1.11)	0.0220494	0.029016	0.447311	1.02 (0.97-1.08)	0.0110271	0.0180346	0.540907	0.81988	1.01 (0.98-1.05)	0.0407906	0.0378991	0.286861	1.04 (0.97-1.12)	0.0709837	0.0543581	0.197462	1.07 (0.97-1.19)	52.0892	1.53071	57.3192	51	0.25239	-0.00296778	0.0139237	0.832079	NA	0.262
ebi-a-GCST90001783	Systemic lupus erythematosus	CD25 on IgD+ CD38+ B cell || id:ebi-a-GCST90001783	16	-0.281379	0.216845	0.215398	0.75 (0.49-1.15)	0.0851753	0.0904366	0.346283	1.09 (0.91-1.30)	0.0474534	0.0782416	0.544184	0.821366	1.05 (0.90-1.22)	0.0733156	0.14237	0.614081	1.08 (0.81-1.42)	0.119914	0.170169	0.491809	1.13 (0.81-1.57)	29.3618	0.127328	25.0102	15	0.0498066	0.0637951	0.0395181	0.128762	rs6092493	0.0143333
ebi-a-GCST90001540	Systemic lupus erythematosus	Naive CD4+ T cell Absolute Count || id:ebi-a-GCST90001540	16	-0.0917367	0.21086	0.670151	0.91 (0.60-1.38)	0.0466244	0.0982699	0.635177	1.05 (0.86-1.27)	0.0377901	0.0629615	0.548367	0.824804	1.04 (0.92-1.17)	0.25014	0.14314	0.10098	1.28 (0.97-1.70)	0.302716	0.201396	0.153577	1.35 (0.91-2.01)	22.7693	0.10659	22.1413	15	0.104151	0.0235683	0.035648	0.519256	rs28368843, rs33964890, rs6913558	<0.000333333333333333
ebi-a-GCST90001625	Systemic lupus erythematosus	HLA DR+ CD4+ T cell %T cell || id:ebi-a-GCST90001625	18	-0.0220764	0.0818285	0.790771	0.98 (0.83-1.15)	-0.0475707	0.0645555	0.461186	0.95 (0.84-1.08)	-0.0273548	0.0456483	0.549005	0.824804	0.97 (0.89-1.06)	-0.0536471	0.069162	0.448599	0.95 (0.83-1.09)	-0.155096	0.102202	0.147507	0.86 (0.70-1.05)	28.3934	0.140114	17.1457	17	0.444539	-0.00128583	0.0162757	0.93801	rs8055544	0.0426667
ebi-a-GCST90001811	Systemic lupus erythematosus	CD38 on IgD+ CD24- B cell || id:ebi-a-GCST90001811	13	0.00639663	0.10358	0.951865	1.01 (0.82-1.23)	0.0484385	0.0624947	0.438291	1.05 (0.93-1.19)	0.0277808	0.0464597	0.54987	0.824804	1.03 (0.94-1.13)	0.0604172	0.069626	0.402557	1.06 (0.93-1.22)	0.16255	0.10586	0.150593	1.18 (0.96-1.45)	25.5112	0.0900959	16.8424	12	0.155623	0.00581414	0.0234554	0.808793	NA	0.21
ebi-a-GCST90001564	Systemic lupus erythematosus	Central Memory CD4-CD8- T cell %CD4-CD8- T cell || id:ebi-a-GCST90001564	11	-0.0176277	0.0892255	0.847777	0.98 (0.82-1.17)	-0.0678652	0.0757975	0.370601	0.93 (0.81-1.08)	-0.0339585	0.0579751	0.558048	0.826254	0.97 (0.86-1.08)	-0.064876	0.0818811	0.446563	0.94 (0.80-1.10)	-0.0516951	0.114067	0.660079	0.95 (0.76-1.19)	20.6385	0.0658863	8.62278	10	0.568238	-0.00475453	0.019746	0.815118	NA	0.646333
ebi-a-GCST90001623	Systemic lupus erythematosus	Natural Killer T %lymphocyte || id:ebi-a-GCST90001623	33	-0.0608521	0.0910391	0.508814	0.94 (0.79-1.12)	-0.0649611	0.0520487	0.212001	0.94 (0.85-1.04)	-0.0225755	0.0386156	0.558803	0.826254	0.98 (0.91-1.05)	-0.102661	0.0810297	0.214314	0.90 (0.77-1.06)	-0.126392	0.1007	0.218521	0.88 (0.72-1.07)	27.0347	0.240909	20.0568	32	0.950266	0.00797224	0.0171713	0.645694	NA	0.951
ebi-a-GCST90001639	Systemic lupus erythematosus	CD3- lymphocyte Absolute Count || id:ebi-a-GCST90001639	12	-0.236264	0.21021	0.287292	0.79 (0.52-1.19)	0.110877	0.103232	0.282798	1.12 (0.91-1.37)	0.0449799	0.0765099	0.556602	0.826254	1.05 (0.90-1.22)	0.15358	0.151351	0.332036	1.17 (0.87-1.57)	0.135941	0.160733	0.415707	1.15 (0.84-1.57)	21.6483	0.0707319	4.32755	11	0.959338	0.0466005	0.0324415	0.181413	NA	0.947333
ebi-a-GCST90001737	Systemic lupus erythematosus	CD19 on naive-mature B cell || id:ebi-a-GCST90001737	21	-0.0240199	0.0439994	0.591478	0.98 (0.90-1.06)	-0.0208846	0.0386364	0.588824	0.98 (0.91-1.06)	-0.0178377	0.0302382	0.555253	0.826254	0.98 (0.93-1.04)	-0.0166546	0.0341775	0.631346	0.98 (0.92-1.05)	0.109249	0.110345	0.333969	1.12 (0.90-1.38)	22.6164	0.129263	27.5008	20	0.121754	0.00391145	0.0157136	0.806092	NA	0.250667
ebi-a-GCST90001799	Systemic lupus erythematosus	CD27 on T cell || id:ebi-a-GCST90001799	16	0.090221	0.132348	0.506552	1.09 (0.84-1.42)	0.075208	0.0693671	0.278275	1.08 (0.94-1.24)	0.0353097	0.0600796	0.556723	0.826254	1.04 (0.92-1.17)	0.0764893	0.0860165	0.387913	1.08 (0.91-1.28)	0.133433	0.132315	0.329232	1.14 (0.88-1.48)	21.7324	0.187149	25.3443	15	0.045506	-0.0168349	0.0358957	0.646293	NA	0.0533333
ebi-a-GCST90001822	Systemic lupus erythematosus	IgD on IgD+ CD38- B cell || id:ebi-a-GCST90001822	24	0.0727663	0.101073	0.479141	1.08 (0.88-1.31)	0.00807735	0.0668573	0.903838	1.01 (0.88-1.15)	0.0342756	0.0584856	0.55784	0.826254	1.03 (0.92-1.16)	0.0400492	0.0666019	0.553507	1.04 (0.91-1.19)	0.163529	0.123775	0.199436	1.18 (0.92-1.50)	21.168	0.138758	47.3951	23	0.00199787	-0.010068	0.021371	0.642203	NA	0.00633333
ebi-a-GCST90002108	Systemic lupus erythematosus	HLA DR on CD33+ HLA DR+ CD14- || id:ebi-a-GCST90002108	65	-0.025718	0.047437	0.589628	0.97 (0.89-1.07)	-0.016952	0.0261709	0.517153	0.98 (0.93-1.03)	0.0141074	0.0239242	0.555412	0.826254	1.01 (0.97-1.06)	-0.0106439	0.0270702	0.695481	0.99 (0.94-1.04)	-0.0794545	0.0613217	0.199733	0.92 (0.82-1.04)	38.6984	1.53497	162.894	64	1.42293e-10	0.0177344	0.018238	0.334577	rs446287, rs7769158, rs9266490, rs929138, rs9468874	<0.000333333333333333
ebi-a-GCST90001523	Systemic lupus erythematosus	CD33- HLA DR+ Absolute Count || id:ebi-a-GCST90001523	23	-0.0412288	0.0381822	0.292482	0.96 (0.89-1.03)	0.0165831	0.0403713	0.681245	1.02 (0.94-1.10)	-0.0148381	0.0259446	0.56738	0.8285	0.99 (0.94-1.04)	0.0126376	0.0390439	0.74924	1.01 (0.94-1.09)	0.0859384	0.067582	0.216789	1.09 (0.95-1.24)	24.3537	0.29722	26.4413	22	0.233219	0.015201	0.0147011	0.312893	rs34318562, rs62115996, rs876036	<0.000333333333333333
ebi-a-GCST90001560	Systemic lupus erythematosus	CD45RA+ CD8+ T cell Absolute Count || id:ebi-a-GCST90001560	19	0.00197078	0.0265867	0.941775	1.00 (0.95-1.06)	0.00394697	0.0244003	0.871496	1.00 (0.96-1.05)	0.0114839	0.0201693	0.569102	0.8285	1.01 (0.97-1.05)	0.00542005	0.0208074	0.797445	1.01 (0.97-1.05)	0.132556	0.0720732	0.082443	1.14 (0.99-1.31)	22.5404	0.125353	26.1569	18	0.0962242	0.0131444	0.0144822	0.376765	rs1051488, rs2596459, rs28368843, rs9266286	<0.000333333333333333
ebi-a-GCST90001609	Systemic lupus erythematosus	CD4+ CD8dim T cell Absolute Count || id:ebi-a-GCST90001609	28	-0.0988307	0.0852786	0.257024	0.91 (0.77-1.07)	-0.0551251	0.0571421	0.334694	0.95 (0.85-1.06)	-0.0205132	0.0362744	0.571734	0.8285	0.98 (0.91-1.05)	-0.067078	0.0610277	0.281411	0.94 (0.83-1.05)	0.181311	0.111404	0.115243	1.20 (0.96-1.49)	28.6238	0.217366	36.2184	27	0.110605	0.0171742	0.0162846	0.301297	rs1846190	0.00766667
ebi-a-GCST90001668	Systemic lupus erythematosus	CD28+ CD45RA- CD8dim T cell %CD8dim T cell || id:ebi-a-GCST90001668	26	-0.014491	0.0321764	0.656492	0.99 (0.93-1.05)	0.00301547	0.0322944	0.925606	1.00 (0.94-1.07)	-0.0155955	0.0269372	0.562618	0.8285	0.98 (0.93-1.04)	-0.0101564	0.0316785	0.751171	0.99 (0.93-1.05)	-0.085656	0.0556021	0.135998	0.92 (0.82-1.02)	27.5143	0.206146	54.402	25	0.000589152	-0.00118666	0.0179664	0.947886	NA	0.000333333
ebi-a-GCST90001777	Systemic lupus erythematosus	CD25 on CD24+ CD27+ B cell || id:ebi-a-GCST90001777	30	-0.0145422	0.0321321	0.654342	0.99 (0.93-1.05)	-0.0052503	0.0298924	0.860577	0.99 (0.94-1.05)	0.0120942	0.0212946	0.570073	0.8285	1.01 (0.97-1.06)	-0.00770324	0.0277501	0.783294	0.99 (0.94-1.05)	0.106814	0.0819554	0.202717	1.11 (0.95-1.31)	53.1985	0.424165	39.0403	29	0.100895	0.0157191	0.0123085	0.212058	rs59278703, rs76761706	0.005
ebi-a-GCST90001795	Systemic lupus erythematosus	CD25 on transitional B cell || id:ebi-a-GCST90001795	19	-0.126779	0.0890799	0.17277	0.88 (0.74-1.05)	-0.0635181	0.0708598	0.370044	0.94 (0.82-1.08)	-0.0265835	0.0467281	0.569426	0.8285	0.97 (0.89-1.07)	-0.0629078	0.0868559	0.478204	0.94 (0.79-1.11)	-0.0629078	0.129846	0.633887	0.94 (0.73-1.21)	24.1424	0.124586	24.4263	18	0.141553	0.0294308	0.0210223	0.179505	rs12822478	0.011
ebi-a-GCST90001951	Systemic lupus erythematosus	CD33 on CD66b++ myeloid cell || id:ebi-a-GCST90001951	35	0.0412721	0.0655789	0.533453	1.04 (0.92-1.19)	-0.0135224	0.0319496	0.672118	0.99 (0.93-1.05)	-0.0147453	0.0258386	0.568224	0.8285	0.99 (0.94-1.04)	0.016854	0.0657571	0.799258	1.02 (0.89-1.16)	0.0669489	0.0701494	0.34663	1.07 (0.93-1.23)	36.7738	0.850225	49.2312	34	0.0441153	-0.0212481	0.0228543	0.359267	NA	0.0483333
ebi-a-GCST90002004	Systemic lupus erythematosus	CCR2 on CD14+ CD16- monocyte || id:ebi-a-GCST90002004	30	0.0169092	0.0420995	0.690993	1.02 (0.94-1.10)	0.0247569	0.0360464	0.492205	1.03 (0.96-1.10)	-0.0186285	0.0326187	0.567932	0.8285	0.98 (0.92-1.05)	0.00121425	0.0336995	0.971504	1.00 (0.94-1.07)	0.0251198	0.0750192	0.740152	1.03 (0.89-1.19)	26.4696	0.216967	49.0245	29	0.0114795	-0.0178011	0.0135724	0.200321	NA	0.021
ebi-a-GCST90002019	Systemic lupus erythematosus	CD14 on Monocytic Myeloid-Derived Suppressor Cells || id:ebi-a-GCST90002019	19	-0.0899016	0.055548	0.123968	0.91 (0.82-1.02)	-0.00225401	0.045154	0.960188	1.00 (0.91-1.09)	0.0173474	0.030603	0.570815	0.8285	1.02 (0.96-1.08)	-0.0184501	0.0542714	0.737821	0.98 (0.88-1.09)	-0.0524465	0.0705553	0.466868	0.95 (0.83-1.09)	21.703	0.25934	13.5464	18	0.758146	0.0439715	0.0190064	0.033471	NA	0.761667
ebi-a-GCST90002094	Systemic lupus erythematosus	CD11b on Monocytic Myeloid-Derived Suppressor Cells || id:ebi-a-GCST90002094	13	-0.00435076	0.0625905	0.94583	1.00 (0.88-1.13)	0.00182201	0.0482941	0.969905	1.00 (0.91-1.10)	-0.0198326	0.0348366	0.569151	0.8285	0.98 (0.92-1.05)	-0.0016758	0.0520115	0.974827	1.00 (0.90-1.11)	-0.0138412	0.0773372	0.860945	0.99 (0.85-1.15)	21.8868	0.178941	11.8618	12	0.456843	-0.00576747	0.0190673	0.767929	rs10919347, rs146739860	0.00566667
ebi-a-GCST90002085	Systemic lupus erythematosus	SSC-A on HLA DR+ CD4+ T cell || id:ebi-a-GCST90002085	15	-0.0256793	0.0852506	0.76801	0.97 (0.82-1.15)	-0.0216278	0.0745301	0.771672	0.98 (0.85-1.13)	-0.0259014	0.0464328	0.576964	0.834413	0.97 (0.89-1.07)	-0.0230072	0.080579	0.779424	0.98 (0.83-1.14)	-0.0868227	0.127629	0.507426	0.92 (0.71-1.18)	21.5988	0.105198	18.5516	14	0.182798	-8.16783e-05	0.023806	0.997315	rs3104376	0.02
ebi-a-GCST90001465	Systemic lupus erythematosus	CD86+ myeloid Dendritic Cell %Dendritic Cell || id:ebi-a-GCST90001465	42	-0.00929487	0.0436213	0.832346	0.99 (0.91-1.08)	-0.0287466	0.0365894	0.43207	0.97 (0.90-1.04)	-0.0151762	0.0275024	0.581076	0.837026	0.98 (0.93-1.04)	-0.0158772	0.0364642	0.665543	0.98 (0.92-1.06)	-0.0845867	0.078302	0.286339	0.92 (0.79-1.07)	51.8284	0.584438	58.1014	41	0.0403041	-0.00223307	0.0127527	0.86188	rs1996740, rs35855160	0.000333333
ebi-a-GCST90001931	Systemic lupus erythematosus	CD127 on CD4+ T cell || id:ebi-a-GCST90001931	7	0.438179	0.442512	0.36754	1.55 (0.65-3.69)	-0.0847553	0.123314	0.491885	0.92 (0.72-1.17)	-0.0519087	0.0938039	0.580007	0.837026	0.95 (0.79-1.14)	-0.0873099	0.170187	0.626271	0.92 (0.66-1.28)	-0.0802907	0.188983	0.685755	0.92 (0.64-1.34)	22.0582	0.0525142	2.91704	6	0.819185	-0.0878479	0.0775172	0.308499	NA	0.804
ebi-a-GCST90001473	Systemic lupus erythematosus	CD62L- CD86+ myeloid Dendritic Cell %Dendritic Cell || id:ebi-a-GCST90001473	45	-0.0201105	0.0553919	0.71834	0.98 (0.88-1.09)	-0.0332969	0.040093	0.40626	0.97 (0.89-1.05)	-0.0177512	0.0322806	0.582387	0.837253	0.98 (0.92-1.05)	-0.0282953	0.04107	0.494471	0.97 (0.90-1.05)	-0.0976607	0.0786467	0.220902	0.91 (0.78-1.06)	62.1419	0.732587	89.4676	44	6.14724e-05	0.000769371	0.0145912	0.958192	rs146718864, rs35855160	<0.000333333333333333
ebi-a-GCST90001770	Systemic lupus erythematosus	CD24 on IgD- CD38dim B cell || id:ebi-a-GCST90001770	6	0.199945	0.155965	0.269106	1.22 (0.90-1.66)	-0.068385	0.106108	0.519261	0.93 (0.76-1.15)	-0.0453127	0.0828084	0.584242	0.838261	0.96 (0.81-1.12)	-0.108446	0.163363	0.536177	0.90 (0.65-1.24)	-0.179433	0.174499	0.350968	0.84 (0.59-1.18)	23.0104	0.0376171	5.20555	5	0.391313	-0.0539315	0.0290628	0.137084	NA	0.390333
ebi-a-GCST90001417	Systemic lupus erythematosus	CD24+ CD27+ B cell %B cell || id:ebi-a-GCST90001417	19	-0.0702717	0.100509	0.493908	0.93 (0.77-1.14)	-0.087114	0.0689387	0.206358	0.92 (0.80-1.05)	-0.0323058	0.0593144	0.585992	0.839113	0.97 (0.86-1.09)	-0.116926	0.0753576	0.138158	0.89 (0.77-1.03)	-0.120595	0.104629	0.264152	0.89 (0.72-1.09)	21.9758	0.113544	29.1483	18	0.0465967	0.0107048	0.0226014	0.641785	NA	0.059
ebi-a-GCST90001794	Systemic lupus erythematosus	CD25 on IgD+ B cell || id:ebi-a-GCST90001794	28	-0.0200149	0.0358791	0.581724	0.98 (0.91-1.05)	-0.00966926	0.0375319	0.796694	0.99 (0.92-1.07)	0.0133819	0.0248897	0.590819	0.84436	1.01 (0.97-1.06)	-0.0134651	0.0342231	0.697077	0.99 (0.92-1.06)	0.167245	0.0917589	0.0794492	1.18 (0.99-1.41)	35.4764	0.267668	33.3803	27	0.184806	0.0170606	0.0119755	0.166159	rs11051398	0.04
ebi-a-GCST90001567	Systemic lupus erythematosus	Naive CD4-CD8- T cell %CD4-CD8- T cell || id:ebi-a-GCST90001567	15	0.0677339	0.107033	0.537817	1.07 (0.87-1.32)	0.092758	0.0826784	0.261899	1.10 (0.93-1.29)	-0.0289567	0.0542886	0.593768	0.845246	0.97 (0.87-1.08)	0.166039	0.120192	0.18879	1.18 (0.93-1.49)	0.147312	0.184117	0.437018	1.16 (0.81-1.66)	21.6794	0.0943419	20.2668	14	0.121952	-0.0222454	0.0196229	0.277418	NA	0.112667
ebi-a-GCST90001973	Systemic lupus erythematosus	FSC-A on CD4+ T cell || id:ebi-a-GCST90001973	20	0.029112	0.0800831	0.720449	1.03 (0.88-1.20)	-0.0218643	0.0607486	0.718911	0.98 (0.87-1.10)	-0.0310526	0.0581929	0.593609	0.845246	0.97 (0.86-1.09)	-0.00888285	0.0496619	0.859936	0.99 (0.90-1.09)	-0.0664998	0.121941	0.591863	0.94 (0.74-1.19)	24.6108	0.156926	41.5042	19	0.00206664	-0.0268367	0.0246714	0.29105	rs4959105, rs9267908	<0.000333333333333333
ebi-a-GCST90001687	Systemic lupus erythematosus	CD28- CD8+ T cell Absolute Count || id:ebi-a-GCST90001687	20	0.139217	0.388816	0.724467	1.15 (0.54-2.46)	0.160659	0.0965584	0.0961416	1.17 (0.97-1.42)	0.0481909	0.0909797	0.596328	0.845575	1.05 (0.88-1.25)	0.197993	0.14215	0.179752	1.22 (0.92-1.61)	0.173248	0.179731	0.34719	1.19 (0.84-1.69)	24.5091	0.142853	46.7457	19	0.000388335	-0.0154172	0.0639292	0.812156	rs1266079, rs1465651	<0.000333333333333333
ebi-a-GCST90002097	Systemic lupus erythematosus	CD11b on CD33+ HLA DR+ CD14dim || id:ebi-a-GCST90002097	12	0.0856399	0.0906657	0.367142	1.09 (0.91-1.30)	0.0206645	0.0578225	0.720809	1.02 (0.91-1.14)	-0.0206599	0.0389233	0.595567	0.845575	0.98 (0.91-1.06)	0.0293959	0.059221	0.629399	1.03 (0.92-1.16)	-0.0413723	0.0797247	0.614083	0.96 (0.82-1.12)	21.3493	0.160371	17.9223	11	0.0834016	-0.0518405	0.0375833	0.19785	NA	0.109667
ebi-a-GCST90001501	Systemic lupus erythematosus	Activated & secreting CD4 regulatory T cell Absolute Count || id:ebi-a-GCST90001501	20	-0.0407036	0.0312468	0.209114	0.96 (0.90-1.02)	-0.0383371	0.0275392	0.163895	0.96 (0.91-1.02)	-0.0120658	0.0240161	0.615382	0.850479	0.99 (0.94-1.04)	-0.0299118	0.028545	0.307841	0.97 (0.92-1.03)	0.0661546	0.0564336	0.255584	1.07 (0.96-1.19)	30.2793	0.175993	39.0316	19	0.00437579	0.0451372	0.0325437	0.182387	rs61839660	0.002
ebi-a-GCST90001548	Systemic lupus erythematosus	Central Memory CD8+ T cell Absolute Count || id:ebi-a-GCST90001548	19	-0.180384	0.0764451	0.0305114	0.83 (0.72-0.97)	-0.0514927	0.0683481	0.451216	0.95 (0.83-1.09)	0.0311143	0.0615743	0.613339	0.850479	1.03 (0.91-1.16)	-0.0899296	0.0660148	0.189919	0.91 (0.80-1.04)	0.186899	0.168114	0.280878	1.21 (0.87-1.68)	22.1777	0.123366	32.6807	18	0.0182379	0.0634425	0.0178495	0.0024392	rs80120480	0.00233333
ebi-a-GCST90001576	Systemic lupus erythematosus	Transitional B cell %B cell || id:ebi-a-GCST90001576	11	0.0688723	0.135846	0.624352	1.07 (0.82-1.40)	-0.077962	0.0997057	0.434261	0.92 (0.76-1.12)	-0.0355703	0.0709155	0.615958	0.850479	0.97 (0.84-1.11)	-0.072703	0.125737	0.575909	0.93 (0.73-1.19)	-0.0344621	0.168394	0.84195	0.97 (0.69-1.34)	21.9389	0.0656313	11.7061	10	0.305208	-0.027253	0.0291639	0.374451	rs1473575, rs4906270	0.00333333
ebi-a-GCST90001621	Systemic lupus erythematosus	Natural Killer T Absolute Count || id:ebi-a-GCST90001621	33	0.0499354	0.0641461	0.442197	1.05 (0.93-1.19)	0.0610109	0.0525661	0.245783	1.06 (0.96-1.18)	0.0179278	0.0343039	0.601242	0.850479	1.02 (0.95-1.09)	0.0836303	0.0670535	0.221369	1.09 (0.95-1.24)	0.129458	0.101917	0.213163	1.14 (0.93-1.39)	26.3929	0.236291	32.3987	32	0.447094	-0.00775315	0.0130415	0.556494	NA	0.447
ebi-a-GCST90001757	Systemic lupus erythematosus	CD20 on IgD- CD38dim B cell || id:ebi-a-GCST90001757	50	0.0246987	0.0226752	0.281487	1.03 (0.98-1.07)	0.0163674	0.0208464	0.432369	1.02 (0.98-1.06)	0.0102328	0.0201622	0.611788	0.850479	1.01 (0.97-1.05)	0.0226872	0.0158866	0.159615	1.02 (0.99-1.06)	-0.120551	0.0802273	0.139356	0.89 (0.76-1.04)	29.2339	0.395324	101.22	49	1.69235e-05	-0.0148107	0.0109513	0.18258	rs241437, rs28366143, rs9469053	<0.000333333333333333
ebi-a-GCST90001875	Systemic lupus erythematosus	HVEM on CD4+ T cell || id:ebi-a-GCST90001875	15	-0.0929947	0.0918566	0.329825	0.91 (0.76-1.09)	-0.05776	0.0511585	0.25888	0.94 (0.85-1.04)	-0.0214926	0.042877	0.616187	0.850479	0.98 (0.90-1.06)	-0.0761292	0.0609505	0.232134	0.93 (0.82-1.04)	0.111102	0.102799	0.298065	1.12 (0.91-1.37)	24.1666	0.284879	23.6882	14	0.0499528	0.0273915	0.0310503	0.393708	NA	0.0563333
ebi-a-GCST90001879	Systemic lupus erythematosus	HVEM on Terminally Differentiated CD4+ T cell || id:ebi-a-GCST90001879	19	-0.0453817	0.0662664	0.502678	0.96 (0.84-1.09)	-0.0176653	0.0417698	0.672353	0.98 (0.91-1.07)	-0.0190533	0.0377809	0.614044	0.850479	0.98 (0.91-1.06)	-0.0248624	0.0417369	0.558797	0.98 (0.90-1.06)	-0.0978806	0.0809946	0.242499	0.91 (0.77-1.06)	22.452	0.336939	35.5072	18	0.00815493	0.00964193	0.0197242	0.631203	NA	0.0176667
ebi-a-GCST90001908	Systemic lupus erythematosus	CCR7 on naive CD8+ T cell || id:ebi-a-GCST90001908	17	0.0201205	0.0704791	0.779179	1.02 (0.89-1.17)	0.0489644	0.0590643	0.407103	1.05 (0.94-1.18)	-0.0203554	0.0401842	0.612469	0.850479	0.98 (0.91-1.06)	0.093461	0.0799246	0.259383	1.10 (0.94-1.28)	-0.169224	0.120128	0.178064	0.84 (0.67-1.07)	23.1315	0.13404	14.1434	16	0.588028	-0.0115849	0.0165723	0.495217	NA	0.545667
ebi-a-GCST90001962	Systemic lupus erythematosus	CD25 on CD28+ CD4+ T cell || id:ebi-a-GCST90001962	3	-0.494473	0.502323	0.505013	0.61 (0.23-1.63)	-0.180519	0.183891	0.326264	0.83 (0.58-1.20)	-0.119948	0.237513	0.613547	0.850479	0.89 (0.56-1.41)	-0.314947	0.287386	0.387467	0.73 (0.42-1.28)	-0.234995	0.294633	0.50876	0.79 (0.44-1.41)	21.0774	0.0215137	7.87462	2	0.0195006	0.0947514	0.109621	0.546238	NA	NA
ebi-a-GCST90001991	Systemic lupus erythematosus	HLA DR on CD14+ monocyte || id:ebi-a-GCST90001991	55	-0.066795	0.0794958	0.404552	0.94 (0.80-1.09)	-0.0269774	0.0369611	0.465459	0.97 (0.91-1.05)	-0.0186921	0.0361965	0.60557	0.850479	0.98 (0.91-1.05)	-0.0370467	0.0340627	0.281602	0.96 (0.90-1.03)	-0.0612144	0.0791032	0.442392	0.94 (0.81-1.10)	54.1677	0.791885	154.72	54	1.18199e-11	0.0141498	0.0207922	0.499129	rs1265795, rs146219611, rs2734573, rs28732195, rs73732214, rs9266490, rs9469053	<0.000333333333333333
ebi-a-GCST90002039	Systemic lupus erythematosus	CD80 on monocyte || id:ebi-a-GCST90002039	40	-0.0760159	0.0627768	0.233414	0.93 (0.82-1.05)	0.014343	0.0413036	0.728398	1.01 (0.94-1.10)	0.0149496	0.0290856	0.60726	0.850479	1.02 (0.96-1.07)	0.0150534	0.0531978	0.778696	1.02 (0.91-1.13)	0.018564	0.0671803	0.783753	1.02 (0.89-1.16)	34.0407	0.466975	36.0547	39	0.604963	0.0211568	0.012939	0.110282	NA	0.645333
ebi-a-GCST90002102	Systemic lupus erythematosus	CD45RA on resting CD4 regulatory T cell || id:ebi-a-GCST90002102	44	0.0313835	0.0344233	0.367133	1.03 (0.96-1.10)	0.0179577	0.0339949	0.597329	1.02 (0.95-1.09)	0.0107642	0.021011	0.608433	0.850479	1.01 (0.97-1.05)	-0.00251293	0.0377073	0.947175	1.00 (0.93-1.07)	0.0703316	0.0710535	0.32779	1.07 (0.93-1.23)	32.7465	0.486376	58.7009	43	0.0556755	-0.01077	0.0125637	0.396183	NA	0.0553333
ebi-a-GCST90002109	Systemic lupus erythematosus	HLA DR on CD33+ HLA DR+ CD14dim || id:ebi-a-GCST90002109	37	0.0283608	0.0928827	0.761916	1.03 (0.86-1.23)	-0.0081909	0.0381	0.82978	0.99 (0.92-1.07)	0.0173809	0.0337244	0.606287	0.850479	1.02 (0.95-1.09)	-0.00866921	0.0365266	0.813739	0.99 (0.92-1.06)	-0.00528472	0.0774526	0.945979	0.99 (0.85-1.16)	30.5394	0.699317	80.9397	36	2.62593e-05	-0.00337977	0.0265825	0.899555	rs9266490, rs929138	<0.000333333333333333
ebi-a-GCST90002112	Systemic lupus erythematosus	HLA DR on CD33- HLA DR+ || id:ebi-a-GCST90002112	54	-0.0361862	0.0675506	0.594456	0.96 (0.84-1.10)	0.0811507	0.0340774	0.0172488	1.08 (1.01-1.16)	0.0176606	0.0339884	0.603338	0.850479	1.02 (0.95-1.09)	0.0816846	0.0360488	0.0275643	1.09 (1.01-1.16)	-0.0793403	0.103816	0.448114	0.92 (0.75-1.13)	33.2306	1.06964	162.409	53	4.91827e-13	0.0202801	0.0219758	0.360354	rs138279058, rs2394987, rs2760980, rs28732228, rs3749937, rs41268902, rs929138, rs9468874	<0.000333333333333333
ebi-a-GCST90001492	Systemic lupus erythematosus	Secreting CD4 regulatory T cell Absolute Count || id:ebi-a-GCST90001492	20	-0.0363403	0.0313719	0.261851	0.96 (0.91-1.03)	-0.0339392	0.0286644	0.236405	0.97 (0.91-1.02)	-0.0120456	0.0244009	0.621552	0.850604	0.99 (0.94-1.04)	-0.0240489	0.0315413	0.455149	0.98 (0.92-1.04)	-0.0267931	0.0500591	0.5987	0.97 (0.88-1.07)	30.3064	0.176104	37.7185	19	0.00644353	0.0368836	0.0304771	0.241853	rs61839660	0.00166667
ebi-a-GCST90001628	Systemic lupus erythematosus	HLA DR+ CD8+ T cell %T cell || id:ebi-a-GCST90001628	31	-0.0605975	0.041358	0.153627	0.94 (0.87-1.02)	-0.0208103	0.0359012	0.562147	0.98 (0.91-1.05)	-0.0129322	0.0262409	0.622136	0.850604	0.99 (0.94-1.04)	-0.027573	0.0331795	0.412525	0.97 (0.91-1.04)	-0.046323	0.0717854	0.523639	0.95 (0.83-1.10)	33.2841	0.279698	35.832	30	0.213629	0.0198434	0.0126686	0.128118	rs9268932	0.013
ebi-a-GCST90001633	Systemic lupus erythematosus	CD8dim Natural Killer T Absolute Count || id:ebi-a-GCST90001633	34	0.0696383	0.0858734	0.42339	1.07 (0.91-1.27)	-0.0222907	0.0616029	0.717468	0.98 (0.87-1.10)	-0.020592	0.0414188	0.619073	0.850604	0.98 (0.90-1.06)	-0.00604614	0.0911493	0.947513	0.99 (0.83-1.19)	-0.149666	0.113676	0.197046	0.86 (0.69-1.08)	27.2554	0.251615	32.6958	33	0.48218	-0.0207023	0.0172594	0.239148	NA	0.509667
ebi-a-GCST90002036	Systemic lupus erythematosus	CD80 on CD62L+ myeloid Dendritic Cell || id:ebi-a-GCST90002036	23	-0.0544455	0.0583199	0.361139	0.95 (0.84-1.06)	-0.0115426	0.0495208	0.815695	0.99 (0.90-1.09)	0.0208141	0.0418257	0.618738	0.850604	1.02 (0.94-1.11)	-0.0241798	0.049689	0.631338	0.98 (0.89-1.08)	0.0722116	0.0825856	0.391354	1.07 (0.91-1.26)	28.761	0.227311	34.0201	22	0.0488934	0.0302925	0.0171082	0.0911358	NA	0.0543333
ebi-a-GCST90002043	Systemic lupus erythematosus	CD45 on CD33+ HLA DR+ CD14dim || id:ebi-a-GCST90002043	10	-0.00975711	0.18451	0.959123	0.99 (0.69-1.42)	0.0675231	0.0724131	0.351093	1.07 (0.93-1.23)	0.0255144	0.0515245	0.620466	0.850604	1.03 (0.93-1.13)	0.12317	0.110939	0.295675	1.13 (0.91-1.41)	0.0989098	0.1367	0.487717	1.10 (0.84-1.44)	21.2289	0.132901	13.2379	9	0.152135	0.00847821	0.0414063	0.842876	rs713522	0.013
ebi-a-GCST90002082	Systemic lupus erythematosus	SSC-A on CD8+ T cell || id:ebi-a-GCST90002082	15	0.0184992	0.0642978	0.778103	1.02 (0.90-1.16)	0.020323	0.0678609	0.764573	1.02 (0.89-1.17)	0.0238757	0.0489642	0.625823	0.854036	1.02 (0.93-1.13)	0.0214607	0.0602892	0.727175	1.02 (0.91-1.15)	0.0579193	0.105032	0.590024	1.06 (0.86-1.30)	22.3186	0.106837	8.50036	14	0.861666	0.00235592	0.0182613	0.899323	NA	0.884
ebi-a-GCST90001787	Systemic lupus erythematosus	CD25 on IgD- CD38- B cell || id:ebi-a-GCST90001787	26	0.0108285	0.0638425	0.866736	1.01 (0.89-1.15)	0.0173368	0.0517999	0.737861	1.02 (0.92-1.13)	0.0155345	0.0320109	0.627472	0.854681	1.02 (0.95-1.08)	0.0185209	0.0516979	0.723161	1.02 (0.92-1.13)	0.15528	0.0798294	0.0630858	1.17 (1.00-1.37)	40.7774	0.285127	34.8897	25	0.0902178	0.00159642	0.0172535	0.927047	NA	0.116667
ebi-a-GCST90001470	Systemic lupus erythematosus	CD62L- plasmacytoid Dendritic Cell Absolute Count || id:ebi-a-GCST90001470	22	-0.0888099	0.0840016	0.303005	0.92 (0.78-1.08)	-0.0377359	0.0512518	0.461558	0.96 (0.87-1.06)	-0.0163137	0.0342853	0.634202	0.857296	0.98 (0.92-1.05)	-0.0277424	0.0467466	0.559209	0.97 (0.89-1.07)	0.0360234	0.0841395	0.672909	1.04 (0.88-1.22)	28.5471	0.183841	29.4239	21	0.10419	0.0184182	0.0186815	0.335958	NA	0.142
ebi-a-GCST90001534	Systemic lupus erythematosus	CD45RA- CD4+ T cell Absolute Count || id:ebi-a-GCST90001534	11	-0.0195118	0.0581362	0.744848	0.98 (0.88-1.10)	0.000914855	0.051997	0.985962	1.00 (0.90-1.11)	0.0185331	0.0390793	0.635326	0.857296	1.02 (0.94-1.10)	0.00369711	0.0475401	0.939546	1.00 (0.91-1.10)	-0.0113335	0.0720113	0.878074	0.99 (0.86-1.14)	24.22	0.077938	13.399	10	0.202209	0.0193851	0.0187106	0.327213	NA	0.325
ebi-a-GCST90001616	Systemic lupus erythematosus	TCRgd T cell %T cell || id:ebi-a-GCST90001616	11	-0.00421719	0.0613539	0.946703	1.00 (0.88-1.12)	-0.0100321	0.0603835	0.868047	0.99 (0.88-1.11)	0.0217613	0.0458458	0.635026	0.857296	1.02 (0.93-1.12)	-0.0384869	0.056808	0.513462	0.96 (0.86-1.08)	0.157414	0.152659	0.326766	1.17 (0.87-1.58)	21.6712	0.0646754	11.1343	10	0.347151	0.0141482	0.0196761	0.490355	NA	0.339
ebi-a-GCST90001904	Systemic lupus erythematosus	CD86 on CD62L+ myeloid Dendritic Cell || id:ebi-a-GCST90001904	15	0.0228468	0.0666372	0.73719	1.02 (0.90-1.17)	0.0365634	0.0615097	0.552223	1.04 (0.92-1.17)	0.020505	0.0430223	0.633638	0.857296	1.02 (0.94-1.11)	0.0405173	0.076389	0.604141	1.04 (0.90-1.21)	0.073594	0.100982	0.478151	1.08 (0.88-1.31)	22.3094	0.115722	10.8719	14	0.69607	-0.000821584	0.0178537	0.963996	NA	0.689333
ebi-a-GCST90001937	Systemic lupus erythematosus	CD25 on resting CD4 regulatory T cell || id:ebi-a-GCST90001937	16	0.0197154	0.0944269	0.837619	1.02 (0.85-1.23)	0.036387	0.0648373	0.574658	1.04 (0.91-1.18)	0.0289548	0.0612631	0.636478	0.857296	1.03 (0.91-1.16)	0.0243874	0.0660111	0.71696	1.02 (0.90-1.17)	0.191317	0.136823	0.182362	1.21 (0.93-1.58)	23.4155	0.108382	26.7629	15	0.030729	0.00268312	0.0203285	0.896872	NA	0.0606667
ebi-a-GCST90001986	Systemic lupus erythematosus	CD14 on CD14+ CD16- monocyte || id:ebi-a-GCST90001986	13	-0.218873	0.110937	0.0741563	0.80 (0.65-1.00)	-0.0732558	0.0807436	0.364267	0.93 (0.79-1.09)	-0.0271519	0.0573574	0.635941	0.857296	0.97 (0.87-1.09)	-0.132652	0.0930755	0.179586	0.88 (0.73-1.05)	0.1479	0.130921	0.280686	1.16 (0.90-1.50)	25.4989	0.0906713	10.0627	12	0.610463	0.0462009	0.022883	0.068533	NA	0.589667
ebi-a-GCST90001910	Systemic lupus erythematosus	CD45 on B cell || id:ebi-a-GCST90001910	12	-0.0410478	0.0679555	0.559271	0.96 (0.84-1.10)	-0.00342875	0.0581245	0.95296	1.00 (0.89-1.12)	0.0202906	0.0431107	0.637882	0.857597	1.02 (0.94-1.11)	-0.00550839	0.0497983	0.913915	0.99 (0.90-1.10)	0.171701	0.106495	0.135196	1.19 (0.96-1.46)	23.8633	0.0913518	17.3937	11	0.0967576	0.0315307	0.0225002	0.191373	rs2735049, rs5757603, rs760145	0.000666667
ebi-a-GCST90001688	Systemic lupus erythematosus	CD28+ CD45RA+ CD8+ T cell %T cell || id:ebi-a-GCST90001688	56	0.0023488	0.00929808	0.801528	1.00 (0.98-1.02)	0.00471516	0.0110818	0.670481	1.00 (0.98-1.03)	-0.00335906	0.0072035	0.640995	0.860189	1.00 (0.98-1.01)	0.00287163	0.011352	0.801239	1.00 (0.98-1.03)	0.00678713	0.0165972	0.684177	1.01 (0.97-1.04)	25.3995	0.410567	69.8985	55	0.0850873	-0.0143897	0.0115938	0.219915	NA	0.0893333
ebi-a-GCST90001591	Systemic lupus erythematosus	CD4+ T cell %T cell || id:ebi-a-GCST90001591	15	-0.033004	0.12791	0.800427	0.97 (0.75-1.24)	0.0270615	0.0772999	0.726276	1.03 (0.88-1.20)	0.0335453	0.0726502	0.644269	0.862988	1.03 (0.90-1.19)	-0.013968	0.0912274	0.880495	0.99 (0.82-1.18)	0.201823	0.131196	0.146258	1.22 (0.95-1.58)	21.1577	0.0860718	24.8905	14	0.0356642	0.0179395	0.028079	0.533987	rs9266287	0.000333333
ebi-a-GCST90001399	Systemic lupus erythematosus	IgD- CD27- B cell %B cell || id:ebi-a-GCST90001399	19	-0.116441	0.138395	0.41182	0.89 (0.68-1.17)	-0.0845988	0.0735513	0.250061	0.92 (0.80-1.06)	-0.0282616	0.0616178	0.646478	0.864352	0.97 (0.86-1.10)	-0.106191	0.0802373	0.202248	0.90 (0.77-1.05)	0.0897334	0.180548	0.625201	1.09 (0.77-1.56)	37.1741	0.188582	29.8879	18	0.0385508	0.0201402	0.0282054	0.484882	NA	0.0466667
ebi-a-GCST90001494	Systemic lupus erythematosus	Secreting CD4 regulatory T cell %CD4+ T cell || id:ebi-a-GCST90001494	23	-0.0521867	0.0344262	0.144454	0.95 (0.89-1.02)	-0.0461449	0.0337932	0.172094	0.95 (0.89-1.02)	-0.0134486	0.0298423	0.652238	0.865676	0.99 (0.93-1.05)	-0.0571648	0.0331006	0.0981838	0.94 (0.89-1.01)	0.178088	0.0777684	0.0319784	1.19 (1.03-1.39)	42.5509	0.280364	43.6383	22	0.0039346	0.0280445	0.0143899	0.064792	NA	0.00433333
ebi-a-GCST90001596	Systemic lupus erythematosus	CD8dim T cell Absolute Count || id:ebi-a-GCST90001596	23	-0.0849837	0.0902429	0.357043	0.92 (0.77-1.10)	0.00554671	0.0674635	0.934473	1.01 (0.88-1.15)	0.0213352	0.0472405	0.651536	0.865676	1.02 (0.93-1.12)	-0.065968	0.101572	0.522757	0.94 (0.77-1.14)	0.129558	0.123012	0.303675	1.14 (0.89-1.45)	23.61	0.147771	24.1089	22	0.341546	0.0301475	0.0215938	0.177265	NA	0.366
ebi-a-GCST90001816	Systemic lupus erythematosus	CD38 on naive-mature B cell || id:ebi-a-GCST90001816	20	0.0468022	0.0903891	0.610913	1.05 (0.88-1.25)	0.00401	0.0649069	0.950737	1.00 (0.88-1.14)	-0.0242165	0.0532642	0.649362	0.865676	0.98 (0.88-1.08)	0.0158248	0.0744856	0.834016	1.02 (0.88-1.18)	0.179127	0.132834	0.193352	1.20 (0.92-1.55)	25.8289	0.14027	31.9692	19	0.0315048	-0.020589	0.0211559	0.343349	NA	0.0503333
ebi-a-GCST90001974	Systemic lupus erythematosus	FSC-A on CD8+ T cell || id:ebi-a-GCST90001974	15	-0.131607	0.170301	0.453467	0.88 (0.63-1.22)	-0.0537895	0.0865223	0.53415	0.95 (0.80-1.12)	0.0281005	0.0623465	0.652195	0.865676	1.03 (0.91-1.16)	-0.115238	0.142817	0.43322	0.89 (0.67-1.18)	-0.115238	0.158519	0.479224	0.89 (0.65-1.22)	22.1402	0.105984	11.4677	14	0.648966	0.0267159	0.0265102	0.33196	NA	0.661333
ebi-a-GCST90001539	Systemic lupus erythematosus	Central Memory CD4+ T cell %T cell || id:ebi-a-GCST90001539	16	0.496236	0.28943	0.108473	1.64 (0.93-2.90)	0.118875	0.0909876	0.191385	1.13 (0.94-1.35)	0.0268616	0.0603016	0.655992	0.867487	1.03 (0.91-1.16)	0.215429	0.169317	0.222621	1.24 (0.89-1.73)	0.224913	0.18342	0.239018	1.25 (0.87-1.79)	22.0456	0.102321	18.7862	15	0.223588	-0.0698343	0.0420015	0.118597	NA	0.229333
ebi-a-GCST90001683	Systemic lupus erythematosus	CD127- CD8+ T cell %CD8+ T cell || id:ebi-a-GCST90001683	9	0.381624	0.265645	0.193981	1.46 (0.87-2.47)	-0.142985	0.131146	0.275594	0.87 (0.67-1.12)	-0.042933	0.0962047	0.655404	0.867487	0.96 (0.79-1.16)	-0.204118	0.201686	0.341137	0.82 (0.55-1.21)	-0.230764	0.219016	0.322827	0.79 (0.52-1.22)	21.9684	0.057755	5.81201	8	0.66828	-0.0744412	0.0434159	0.130135	NA	0.665333
ebi-a-GCST90001469	Systemic lupus erythematosus	CD62L- myeloid Dendritic Cell %Dendritic Cell || id:ebi-a-GCST90001469	45	-0.0122864	0.0514488	0.812388	0.99 (0.89-1.09)	-0.0335515	0.037402	0.369692	0.97 (0.90-1.04)	-0.0128692	0.0294357	0.661969	0.870633	0.99 (0.93-1.05)	-0.0222805	0.036891	0.548975	0.98 (0.91-1.05)	-0.0222805	0.0644078	0.731045	0.98 (0.86-1.11)	54.3168	0.653944	65.2048	44	0.0205309	-0.0001767	0.0127216	0.988982	rs35855160	0.00266667
ebi-a-GCST90001873	Systemic lupus erythematosus	HVEM on Effector Memory CD8+ T cell || id:ebi-a-GCST90001873	11	-0.124651	0.0993769	0.241321	0.88 (0.73-1.07)	-0.0662336	0.0509591	0.19369	0.94 (0.85-1.03)	-0.0172416	0.0391459	0.659615	0.870633	0.98 (0.91-1.06)	-0.0673765	0.0672099	0.339753	0.93 (0.82-1.07)	-0.0638955	0.0729335	0.401542	0.94 (0.81-1.08)	23.8547	0.206268	8.07178	10	0.621825	0.0389191	0.0330973	0.269802	NA	0.655
ebi-a-GCST90001952	Systemic lupus erythematosus	CD33 on Monocytic Myeloid-Derived Suppressor Cells || id:ebi-a-GCST90001952	48	0.0307929	0.043431	0.481898	1.03 (0.95-1.12)	0.0344445	0.0261577	0.187906	1.04 (0.98-1.09)	0.00781523	0.0178557	0.661611	0.870633	1.01 (0.97-1.04)	0.0502005	0.0384761	0.198341	1.05 (0.98-1.13)	0.0812323	0.0527573	0.130331	1.08 (0.98-1.20)	40.0476	1.17928	52.1322	47	0.281143	-0.00766137	0.0130319	0.55948	NA	0.296
ebi-a-GCST90001606	Systemic lupus erythematosus	CD4+ T cell %leukocyte || id:ebi-a-GCST90001606	10	0.0364846	0.114252	0.757653	1.04 (0.83-1.30)	0.108624	0.0824304	0.187581	1.11 (0.95-1.31)	0.0244153	0.057261	0.669826	0.873336	1.02 (0.92-1.15)	0.122371	0.103792	0.268628	1.13 (0.92-1.39)	0.122371	0.120859	0.337739	1.13 (0.89-1.43)	20.8247	0.056483	13.6501	9	0.135328	-0.00410367	0.0293922	0.892413	NA	0.122
ebi-a-GCST90001617	Systemic lupus erythematosus	TCRgd T cell %lymphocyte || id:ebi-a-GCST90001617	13	0.0282516	0.0436592	0.530843	1.03 (0.94-1.12)	-0.00598062	0.0529793	0.910121	0.99 (0.90-1.10)	-0.0155293	0.0362053	0.667979	0.873336	0.98 (0.92-1.06)	-0.00339073	0.041782	0.936658	1.00 (0.92-1.08)	-0.0724995	0.108005	0.51477	0.93 (0.75-1.15)	21.83	0.0769906	15.8912	12	0.196272	-0.0294456	0.0150551	0.0763526	NA	0.290667
ebi-a-GCST90001926	Systemic lupus erythematosus	CD127 on granulocyte || id:ebi-a-GCST90001926	25	0.10452	0.0953546	0.284371	1.11 (0.92-1.34)	0.0544474	0.0589227	0.355461	1.06 (0.94-1.19)	-0.0173458	0.0405328	0.668692	0.873336	0.98 (0.91-1.06)	0.042933	0.0782883	0.588485	1.04 (0.90-1.22)	0.0357092	0.106715	0.740818	1.04 (0.84-1.28)	29.6044	0.250178	34.0285	24	0.0841635	-0.0301366	0.0204979	0.155049	NA	0.0933333
ebi-a-GCST90002064	Systemic lupus erythematosus	CD4 on resting CD4 regulatory T cell || id:ebi-a-GCST90002064	6	-0.038559	0.160769	0.822243	0.96 (0.70-1.32)	0.00941508	0.110438	0.932061	1.01 (0.81-1.25)	0.0390469	0.0905799	0.666412	0.873336	1.04 (0.87-1.24)	-0.00566365	0.132433	0.967543	0.99 (0.77-1.29)	0.0355233	0.152147	0.824646	1.04 (0.77-1.40)	23.4991	0.0479267	2.04016	5	0.843561	0.0189388	0.0324138	0.590396	NA	0.847333
ebi-a-GCST90002111	Systemic lupus erythematosus	HLA DR on CD33dim HLA DR+ CD11b- || id:ebi-a-GCST90002111	50	-0.0135467	0.0986012	0.891298	0.99 (0.81-1.20)	0.0488826	0.0395098	0.216003	1.05 (0.97-1.13)	0.0154268	0.036205	0.670038	0.873336	1.02 (0.95-1.09)	0.0347423	0.0458295	0.452036	1.04 (0.95-1.13)	-0.138872	0.0914382	0.13525	0.87 (0.73-1.04)	31.5854	0.944035	124.2	49	1.8528e-08	0.00859233	0.0271588	0.75309	rs113508557, rs17875358, rs28360975, rs2844455, rs73732214, rs9468874	<0.000333333333333333
ebi-a-GCST90001577	Systemic lupus erythematosus	Transitional B cell Absolute Count || id:ebi-a-GCST90001577	20	0.168665	0.0974075	0.100458	1.18 (0.98-1.43)	0.107837	0.0827176	0.192344	1.11 (0.95-1.31)	0.0226157	0.0535948	0.673043	0.874114	1.02 (0.92-1.14)	0.0873635	0.0940361	0.364521	1.09 (0.91-1.31)	-0.216295	0.166816	0.210293	0.81 (0.58-1.12)	21.8672	0.118973	23.732	19	0.206634	-0.0315616	0.0171534	0.0823246	NA	0.218667
ebi-a-GCST90001607	Systemic lupus erythematosus	CD8+ T cell %leukocyte || id:ebi-a-GCST90001607	17	0.029589	0.296645	0.921867	1.03 (0.58-1.84)	-0.101068	0.09414	0.283003	0.90 (0.75-1.09)	-0.0374299	0.0883974	0.671984	0.874114	0.96 (0.81-1.15)	0.173761	0.152977	0.272743	1.19 (0.88-1.61)	-0.255171	0.223637	0.270657	0.77 (0.50-1.20)	24.1882	0.111406	38.6285	16	0.0012302	-0.0141576	0.0596355	0.815557	rs2516466, rs3094589	<0.000333333333333333
ebi-a-GCST90001456	Systemic lupus erythematosus	CD11c+ HLA DR++ monocyte Absolute Count || id:ebi-a-GCST90001456	10	-0.0497223	0.182926	0.792646	0.95 (0.66-1.36)	0.0237109	0.1137	0.834809	1.02 (0.82-1.28)	0.0344214	0.0829999	0.678349	0.877541	1.04 (0.88-1.22)	-0.0851341	0.173161	0.634737	0.92 (0.65-1.29)	0.148788	0.204136	0.484617	1.16 (0.78-1.73)	21.5555	0.0709387	6.2797	9	0.711631	0.0170519	0.0330346	0.619687	NA	0.696667
ebi-a-GCST90001472	Systemic lupus erythematosus	CD62L- CD86+ myeloid Dendritic Cell Absolute Count || id:ebi-a-GCST90001472	51	-0.013726	0.0558363	0.806844	0.99 (0.88-1.10)	-0.0298651	0.0394059	0.44852	0.97 (0.90-1.05)	-0.0130918	0.0314312	0.677027	0.877541	0.99 (0.93-1.05)	-0.0129067	0.0432813	0.766782	0.99 (0.91-1.07)	0.0366568	0.0716925	0.611387	1.04 (0.90-1.19)	58.6065	0.794243	99.9284	50	3.52188e-05	0.00021219	0.0153687	0.98904	rs35855160	<0.000333333333333333
ebi-a-GCST90002011	Systemic lupus erythematosus	CD64 on CD14+ CD16+ monocyte || id:ebi-a-GCST90002011	5	0.376869	0.630534	0.592151	1.46 (0.42-5.02)	0.128937	0.143428	0.368671	1.14 (0.86-1.51)	0.0431171	0.104297	0.679308	0.877541	1.04 (0.85-1.28)	0.236658	0.221465	0.34545	1.27 (0.82-1.96)	0.217812	0.230077	0.3974	1.24 (0.79-1.95)	21.2367	0.0292484	7.01733	4	0.134975	-0.0509949	0.0934942	0.623394	NA	0.187333
ebi-a-GCST90002114	Systemic lupus erythematosus	HLA DR on HLA DR+ CD4+ T cell || id:ebi-a-GCST90002114	11	-0.140089	0.148554	0.370296	0.87 (0.65-1.16)	-0.0220884	0.0844819	0.79374	0.98 (0.83-1.15)	-0.0248186	0.0613342	0.685738	0.884273	0.98 (0.86-1.10)	-0.0199171	0.109508	0.859312	0.98 (0.79-1.21)	-0.0876028	0.124347	0.497199	0.92 (0.72-1.17)	21.942	0.0783411	6.81761	10	0.742544	0.0237479	0.0278747	0.416333	NA	0.762333
ebi-a-GCST90001645	Systemic lupus erythematosus	Natural Killer Absolute Count || id:ebi-a-GCST90001645	13	0.0183823	0.143342	0.900273	1.02 (0.77-1.35)	0.0278047	0.0858124	0.745925	1.03 (0.87-1.22)	-0.024397	0.0616805	0.692446	0.889238	0.98 (0.86-1.10)	0.054429	0.104759	0.612818	1.06 (0.86-1.30)	-0.120333	0.125064	0.354953	0.89 (0.69-1.13)	28.2366	0.0995383	8.31188	12	0.760308	-0.00824989	0.0249531	0.747146	NA	0.783667
ebi-a-GCST90001741	Systemic lupus erythematosus	CD19 on IgD+ B cell || id:ebi-a-GCST90001741	17	-0.016122	0.0370502	0.669657	0.98 (0.92-1.06)	-0.0144745	0.037993	0.70322	0.99 (0.91-1.06)	-0.0122582	0.0309546	0.692101	0.889238	0.99 (0.93-1.05)	-0.0153691	0.035681	0.672406	0.98 (0.92-1.06)	-0.125702	0.113502	0.284457	0.88 (0.71-1.10)	23.0329	0.106408	15.0188	16	0.52326	0.00264295	0.0139268	0.85203	NA	0.631667
ebi-a-GCST90001834	Systemic lupus erythematosus	CD62L on monocyte || id:ebi-a-GCST90001834	27	0.0413949	0.071796	0.56939	1.04 (0.91-1.20)	-0.0185044	0.045453	0.683926	0.98 (0.90-1.07)	-0.0121528	0.0310722	0.695713	0.889238	0.99 (0.93-1.05)	-0.0159662	0.0462353	0.732628	0.98 (0.90-1.08)	-0.0903331	0.0719306	0.220343	0.91 (0.79-1.05)	36.1755	0.333704	27.406	26	0.388291	-0.0143024	0.0171544	0.41232	NA	0.449667
ebi-a-GCST90001912	Systemic lupus erythematosus	CD45 on HLA DR+ Natural Killer || id:ebi-a-GCST90001912	9	0.0185252	0.069894	0.798608	1.02 (0.89-1.17)	0.029541	0.0669198	0.658895	1.03 (0.90-1.17)	0.019132	0.0487853	0.694935	0.889238	1.02 (0.93-1.12)	0.0247971	0.0673745	0.722384	1.03 (0.90-1.17)	0.176796	0.116113	0.166354	1.19 (0.95-1.50)	20.9108	0.0629428	7.25691	8	0.509185	0.000225816	0.0183001	0.990499	NA	0.614333
ebi-a-GCST90001992	Systemic lupus erythematosus	CCR2 on CD14+ CD16+ monocyte || id:ebi-a-GCST90001992	25	0.02972	0.0300857	0.333507	1.03 (0.97-1.09)	-0.00680862	0.0356075	0.848359	0.99 (0.93-1.07)	-0.00947302	0.0240984	0.694247	0.889238	0.99 (0.94-1.04)	0.00248667	0.0315062	0.937746	1.00 (0.94-1.07)	-0.0392367	0.0564816	0.493926	0.96 (0.86-1.07)	22.071	0.151653	20.4572	24	0.670504	-0.0249898	0.0114843	0.0400806	NA	0.701333
ebi-a-GCST90001452	Systemic lupus erythematosus	CD11c+ CD62L- monocyte Absolute Count || id:ebi-a-GCST90001452	14	-0.0819462	0.0885613	0.373041	0.92 (0.77-1.10)	-0.040705	0.0805707	0.613413	0.96 (0.82-1.12)	-0.0206305	0.0546523	0.705811	0.890586	0.98 (0.88-1.09)	-0.0361878	0.0783523	0.651815	0.96 (0.83-1.12)	0.0890967	0.118136	0.46418	1.09 (0.87-1.38)	22.6012	0.104143	14.5425	13	0.336779	0.019697	0.0214556	0.376684	NA	0.387
ebi-a-GCST90001600	Systemic lupus erythematosus	Leukocyte Absolute Count || id:ebi-a-GCST90001600	6	-0.301728	0.249797	0.293619	0.74 (0.45-1.21)	0.00915059	0.111788	0.934761	1.01 (0.81-1.26)	0.0321444	0.0852109	0.706	0.890586	1.03 (0.87-1.22)	-0.0689107	0.151465	0.66821	0.93 (0.69-1.26)	0.093126	0.183696	0.633745	1.10 (0.77-1.57)	22.2197	0.0362923	4.82393	5	0.437743	0.132616	0.0932692	0.228128	NA	0.404333
ebi-a-GCST90001701	Systemic lupus erythematosus	BAFF-R on CD20- CD38- B cell || id:ebi-a-GCST90001701	21	-0.0186399	0.0760986	0.809126	0.98 (0.85-1.14)	-0.0813501	0.0639835	0.203578	0.92 (0.81-1.05)	-0.016908	0.0444125	0.703423	0.890586	0.98 (0.90-1.07)	-0.0697042	0.0823677	0.407421	0.93 (0.79-1.10)	0.0739097	0.114624	0.526382	1.08 (0.86-1.35)	30.4983	0.175458	14.0004	20	0.830477	0.000472013	0.0168413	0.977933	NA	0.812667
ebi-a-GCST90001780	Systemic lupus erythematosus	CD25 on IgD+ CD38- B cell || id:ebi-a-GCST90001780	30	-0.0108558	0.0273963	0.694924	0.99 (0.94-1.04)	0.00320284	0.0260997	0.902332	1.00 (0.95-1.06)	0.00699573	0.0187577	0.709183	0.890586	1.01 (0.97-1.04)	-0.00348511	0.021613	0.873014	1.00 (0.96-1.04)	-0.0514317	0.0641952	0.429545	0.95 (0.84-1.08)	34.7624	0.282645	42.0042	29	0.0561102	0.0153861	0.01352	0.264753	NA	0.102333
ebi-a-GCST90001870	Systemic lupus erythematosus	CD34 on Hematopoietic Stem Cell || id:ebi-a-GCST90001870	15	-0.117093	0.142013	0.424513	0.89 (0.67-1.17)	0.0369263	0.0596933	0.53618	1.04 (0.92-1.17)	0.0150857	0.039686	0.703851	0.890586	1.02 (0.94-1.10)	0.0427078	0.0819237	0.610297	1.04 (0.89-1.23)	0.0585278	0.100416	0.569263	1.06 (0.87-1.29)	32.4084	0.290594	18.6593	14	0.178379	0.0367888	0.0374074	0.343329	NA	0.173333
ebi-a-GCST90001930	Systemic lupus erythematosus	CD127 on CD28- CD8+ T cell || id:ebi-a-GCST90001930	13	0.0767639	0.0617618	0.239745	1.08 (0.96-1.22)	0.0146654	0.0606274	0.808862	1.01 (0.90-1.14)	0.0154566	0.0415462	0.709868	0.890586	1.02 (0.94-1.10)	0.106238	0.0597459	0.100701	1.11 (0.99-1.25)	-0.0969357	0.1083	0.388351	0.91 (0.73-1.12)	22.3408	0.0987685	11.7318	12	0.467449	-0.0195173	0.0145485	0.206787	NA	0.348333
ebi-a-GCST90001956	Systemic lupus erythematosus	CD33 on CD33+ HLA DR+ || id:ebi-a-GCST90001956	57	0.0191492	0.0377064	0.613589	1.02 (0.95-1.10)	-0.00160456	0.0253026	0.949436	1.00 (0.95-1.05)	-0.00626674	0.0163284	0.701132	0.890586	0.99 (0.96-1.03)	0.0236135	0.0374444	0.530848	1.02 (0.95-1.10)	0.0553171	0.0484636	0.258554	1.06 (0.96-1.16)	40.5089	1.4049	63.2429	56	0.235972	-0.00969142	0.0127519	0.450503	NA	0.252333
ebi-a-GCST90001960	Systemic lupus erythematosus	CD25 on CD4+ T cell || id:ebi-a-GCST90001960	14	-0.000933707	0.141822	0.994855	1.00 (0.76-1.32)	0.0808738	0.0745097	0.277739	1.08 (0.94-1.25)	-0.0286926	0.0753834	0.703484	0.890586	0.97 (0.84-1.13)	0.0379666	0.0794311	0.640601	1.04 (0.89-1.21)	-0.0954462	0.126277	0.463216	0.91 (0.71-1.16)	21.9504	0.104517	29.2056	13	0.00612017	-0.0103464	0.0440785	0.818378	rs61839660	0.000666667
ebi-a-GCST90002024	Systemic lupus erythematosus	CD4 on naive CD4+ T cell || id:ebi-a-GCST90002024	20	0.155148	0.0926846	0.111431	1.17 (0.97-1.40)	0.000805776	0.0587738	0.989062	1.00 (0.89-1.12)	-0.0162333	0.0436959	0.710261	0.890586	0.98 (0.90-1.07)	0.0288441	0.0888269	0.748939	1.03 (0.86-1.23)	-0.0261434	0.0978515	0.792213	0.97 (0.80-1.18)	24.9499	0.170015	19.0559	19	0.453255	-0.0419114	0.0199891	0.0504135	rs1846190, rs28368843, rs3104376	<0.000333333333333333
ebi-a-GCST90002057	Systemic lupus erythematosus	CD8 on Terminally Differentiated CD8+ T cell || id:ebi-a-GCST90002057	17	-0.12649	0.150499	0.41384	0.88 (0.66-1.18)	-0.105859	0.0664073	0.110918	0.90 (0.79-1.02)	-0.0249966	0.0672782	0.710235	0.890586	0.98 (0.85-1.11)	-0.100429	0.0843564	0.251203	0.90 (0.77-1.07)	0.198726	0.156299	0.221743	1.22 (0.90-1.66)	26.7875	0.155017	37.3349	16	0.0018809	0.0285319	0.0377154	0.461063	rs1610741, rs2394987, rs28752476, rs28856692	<0.000333333333333333
ebi-a-GCST90002100	Systemic lupus erythematosus	CD45RA on naive CD8+ T cell || id:ebi-a-GCST90002100	28	0.113784	0.0677402	0.104994	1.12 (0.98-1.28)	0.0372164	0.0534754	0.486458	1.04 (0.93-1.15)	0.0163219	0.0432217	0.705704	0.890586	1.02 (0.93-1.11)	0.0643296	0.0789662	0.422402	1.07 (0.91-1.24)	0.0440903	0.10536	0.678912	1.05 (0.85-1.28)	22.9251	0.218971	48.3501	27	0.0070152	-0.0346524	0.0190409	0.0803078	NA	0.00533333
ebi-a-GCST90001463	Systemic lupus erythematosus	CD62L- Dendritic Cell %Dendritic Cell || id:ebi-a-GCST90001463	35	0.0115776	0.0619038	0.852785	1.01 (0.90-1.14)	-0.0259745	0.0449937	0.563742	0.97 (0.89-1.06)	-0.0126808	0.0353322	0.719669	0.894459	0.99 (0.92-1.06)	-0.0119634	0.0453058	0.793328	0.99 (0.90-1.08)	-0.0756549	0.0783708	0.341188	0.93 (0.80-1.08)	52.0177	0.49313	56.5912	34	0.00883341	-0.00746754	0.0155594	0.634439	rs146718864, rs35855160	<0.000333333333333333
ebi-a-GCST90001552	Systemic lupus erythematosus	Naive CD8+ T cell %CD8+ T cell || id:ebi-a-GCST90001552	23	0.0244833	0.0351728	0.494007	1.02 (0.96-1.10)	0.0387391	0.0335718	0.248534	1.04 (0.97-1.11)	0.0111931	0.0311833	0.719636	0.894459	1.01 (0.95-1.07)	0.0325716	0.0297009	0.284652	1.03 (0.97-1.10)	0.00870789	0.0629172	0.891181	1.01 (0.89-1.14)	21.6139	0.144228	40.8074	22	0.00868681	-0.0111909	0.0133511	0.411356	rs2517686	0.00166667
ebi-a-GCST90001648	Systemic lupus erythematosus	HLA DR+ Natural Killer Absolute Count || id:ebi-a-GCST90001648	40	0.0720122	0.0992819	0.472693	1.07 (0.88-1.31)	0.0593754	0.0527273	0.26013	1.06 (0.96-1.18)	0.0152378	0.0418671	0.715891	0.894459	1.02 (0.94-1.10)	0.0784926	0.0638525	0.226332	1.08 (0.95-1.23)	0.0948402	0.0874036	0.284547	1.10 (0.93-1.30)	46.2854	0.483746	65.9865	39	0.00443631	-0.0125704	0.0198981	0.53134	rs146718864, rs35855160	<0.000333333333333333
ebi-a-GCST90001734	Systemic lupus erythematosus	CD19 on IgD- CD38+ B cell || id:ebi-a-GCST90001734	13	0.0498107	0.0882213	0.583668	1.05 (0.88-1.25)	-0.00731248	0.0811521	0.928201	0.99 (0.85-1.16)	-0.0203528	0.0566161	0.71923	0.894459	0.98 (0.88-1.09)	-0.00432395	0.0852721	0.960393	1.00 (0.84-1.18)	-0.035998	0.106185	0.74046	0.96 (0.78-1.19)	21.4081	0.0756768	9.9367	12	0.621514	-0.0239134	0.0230595	0.321981	NA	0.686333
ebi-a-GCST90002054	Systemic lupus erythematosus	CD8 on Central Memory CD8+ T cell || id:ebi-a-GCST90002054	21	-0.231592	0.11131	0.0512427	0.79 (0.64-0.99)	0.00804699	0.0622284	0.897109	1.01 (0.89-1.14)	0.0146327	0.0409342	0.720742	0.894459	1.01 (0.94-1.10)	0.00773771	0.0622081	0.902253	1.01 (0.89-1.14)	0.0393108	0.0924685	0.675283	1.04 (0.87-1.25)	33.6249	0.238836	28.0201	20	0.108925	0.0572846	0.0238341	0.026612	rs115699278, rs149645945, rs2844803, rs9260013	<0.000333333333333333
ebi-a-GCST90002101	Systemic lupus erythematosus	CD45RA on Terminally Differentiated CD8+ T cell || id:ebi-a-GCST90002101	17	0.0539865	0.143792	0.712582	1.06 (0.80-1.40)	0.0906162	0.0789599	0.251125	1.09 (0.94-1.28)	0.0197126	0.0542303	0.716233	0.894459	1.02 (0.92-1.13)	0.0680194	0.111817	0.55152	1.07 (0.86-1.33)	-0.00734174	0.136895	0.957894	0.99 (0.76-1.30)	26.0759	0.150831	18.1838	16	0.313245	-0.00746636	0.0285094	0.796967	NA	0.337333
ebi-a-GCST90001694	Systemic lupus erythematosus	CD28- CD4-CD8- T cell %T cell || id:ebi-a-GCST90001694	21	0.0409774	0.0566074	0.477954	1.04 (0.93-1.16)	0.0653088	0.0548511	0.233788	1.07 (0.96-1.19)	0.012445	0.0350938	0.722873	0.895507	1.01 (0.95-1.08)	0.074909	0.050084	0.150354	1.08 (0.98-1.19)	0.112496	0.108569	0.312486	1.12 (0.90-1.38)	24.0198	0.145639	22.9574	20	0.290889	-0.00995773	0.0146072	0.503655	NA	0.281667
ebi-a-GCST90001700	Systemic lupus erythematosus	CD45RA+ CD28- CD8+ T cell %T cell || id:ebi-a-GCST90001700	117	-0.000215442	0.000939947	0.819115	1.00 (1.00-1.00)	0.000381028	0.000947161	0.687475	1.00 (1.00-1.00)	0.000223075	0.000631857	0.724053	0.895507	1.00 (1.00-1.00)	0.000733956	0.000876172	0.40393	1.00 (1.00-1.00)	0.00404092	0.0015266	0.00924897	1.00 (1.00-1.01)	26.56	0.899906	136.387	116	0.0950263	0.00867277	0.0126934	0.495823	NA	0.1
ebi-a-GCST90001538	Systemic lupus erythematosus	Central Memory CD4+ T cell %CD4+ T cell || id:ebi-a-GCST90001538	28	-0.00447165	0.01695	0.794003	1.00 (0.96-1.03)	-0.000991412	0.0200909	0.960643	1.00 (0.96-1.04)	-0.00524956	0.0152333	0.730387	0.897227	0.99 (0.97-1.02)	-0.00296107	0.0170988	0.863806	1.00 (0.96-1.03)	-0.0810925	0.0559473	0.15873	0.92 (0.83-1.03)	23.1454	0.187886	14.976	27	0.969767	-0.00097766	0.0093416	0.917452	NA	0.962667
ebi-a-GCST90001626	Systemic lupus erythematosus	HLA DR+ CD4+ T cell %lymphocyte || id:ebi-a-GCST90001626	18	-0.0222	0.0991202	0.825615	0.98 (0.81-1.19)	-0.0433136	0.0664558	0.514553	0.96 (0.84-1.09)	-0.0161568	0.0463734	0.727535	0.897227	0.98 (0.90-1.08)	-0.0457265	0.0659792	0.497641	0.96 (0.84-1.09)	-0.145904	0.110393	0.203786	0.86 (0.70-1.07)	29.315	0.144536	19.9576	17	0.276404	0.00144335	0.020186	0.943884	NA	0.339667
ebi-a-GCST90001678	Systemic lupus erythematosus	CD28- CD25++ CD8+ T cell Absolute Count || id:ebi-a-GCST90001678	14	-0.016312	0.0497155	0.748485	0.98 (0.89-1.08)	-0.0102483	0.0540168	0.849525	0.99 (0.89-1.10)	-0.0134534	0.0387336	0.728343	0.897227	0.99 (0.91-1.06)	-0.0130455	0.0499841	0.798187	0.99 (0.89-1.09)	0.00481228	0.0807658	0.953394	1.00 (0.86-1.18)	22.4929	0.0999385	11.7885	13	0.545056	0.00196302	0.0214019	0.928433	rs1265098, rs2516466, rs9272502	0.000666667
ebi-a-GCST90001869	Systemic lupus erythematosus	CD3 on resting CD4 regulatory T cell || id:ebi-a-GCST90001869	61	-0.0637592	0.0504866	0.211596	0.94 (0.85-1.04)	0.0169192	0.0365905	0.643799	1.02 (0.95-1.09)	-0.00956534	0.0277341	0.730174	0.897227	0.99 (0.94-1.05)	-0.0292213	0.0458962	0.526754	0.97 (0.89-1.06)	-0.129185	0.0778273	0.102153	0.88 (0.75-1.02)	33.771	0.695932	98.9583	60	0.00115327	0.0188268	0.014689	0.204966	NA	0.002
ebi-a-GCST90001722	Systemic lupus erythematosus	CD19 on CD20- CD38- B cell || id:ebi-a-GCST90001722	17	-0.0843338	0.107528	0.445077	0.92 (0.74-1.13)	0.0501005	0.0723694	0.488756	1.05 (0.91-1.21)	0.0225989	0.0661886	0.732779	0.898644	1.02 (0.90-1.16)	0.0340883	0.0725502	0.644797	1.03 (0.90-1.19)	0.025283	0.124944	0.84219	1.03 (0.80-1.31)	22.5707	0.106117	28.2878	16	0.029205	0.0317937	0.0254548	0.230797	NA	0.046
ebi-a-GCST90001392	Systemic lupus erythematosus	IgD+ CD38+ B cell Absolute Count || id:ebi-a-GCST90001392	20	0.0170903	0.0678764	0.804059	1.02 (0.89-1.16)	0.0169085	0.0617431	0.784198	1.02 (0.90-1.15)	0.0114885	0.0399054	0.773427	0.899443	1.01 (0.94-1.09)	0.00488155	0.0498986	0.923092	1.00 (0.91-1.11)	-0.225654	0.131051	0.101332	0.80 (0.62-1.03)	23.0724	0.125471	29.3196	19	0.061121	-0.00245349	0.0196635	0.902086	NA	0.0873333
ebi-a-GCST90001402	Systemic lupus erythematosus	Switched memory B cell %B cell || id:ebi-a-GCST90001402	11	0.0490414	0.0816326	0.562823	1.05 (0.89-1.23)	0.0373057	0.0661656	0.572874	1.04 (0.91-1.18)	0.0136097	0.0494225	0.783029	0.899443	1.01 (0.92-1.12)	0.0390018	0.0581799	0.517806	1.04 (0.93-1.17)	-0.0731599	0.107406	0.511241	0.93 (0.75-1.15)	21.7492	0.0650668	11.1143	10	0.348686	-0.0131036	0.0226638	0.577326	NA	0.447333
ebi-a-GCST90001403	Systemic lupus erythematosus	Switched memory B cell Absolute Count || id:ebi-a-GCST90001403	16	-0.0470016	0.105331	0.662256	0.95 (0.78-1.17)	-0.0146563	0.0783731	0.851655	0.99 (0.85-1.15)	0.0164573	0.0573236	0.774041	0.899443	1.02 (0.91-1.14)	-0.0132315	0.0856477	0.879285	0.99 (0.83-1.17)	-0.0858265	0.111006	0.451434	0.92 (0.74-1.14)	22.5358	0.0980667	16.7316	15	0.335161	0.0152209	0.0205155	0.470401	NA	0.371
ebi-a-GCST90001416	Systemic lupus erythematosus	IgD+ CD24- B cell Absolute Count || id:ebi-a-GCST90001416	14	-0.0194452	0.0383352	0.621178	0.98 (0.91-1.06)	0.00236271	0.0323372	0.941755	1.00 (0.94-1.07)	0.00766374	0.0266145	0.773383	0.899443	1.01 (0.96-1.06)	-0.000978825	0.0305306	0.974911	1.00 (0.94-1.06)	-0.0664205	0.0952209	0.497751	0.94 (0.78-1.13)	21.5449	0.0820612	18.6136	13	0.135581	0.0225718	0.0184762	0.245292	NA	0.343
ebi-a-GCST90001427	Systemic lupus erythematosus	IgD- CD38- B cell %lymphocyte || id:ebi-a-GCST90001427	23	0.0712332	0.0963373	0.467841	1.07 (0.89-1.30)	-0.00222261	0.0741124	0.976075	1.00 (0.86-1.15)	0.0154824	0.0500211	0.756928	0.899443	1.02 (0.92-1.12)	0.0141839	0.0796405	0.860275	1.01 (0.87-1.19)	-0.0711235	0.111203	0.529048	0.93 (0.75-1.16)	22.139	0.138503	24.6296	22	0.315111	-0.0118825	0.0170675	0.493935	NA	0.375333
ebi-a-GCST90001438	Systemic lupus erythematosus	IgD- CD38dim B cell Absolute Count || id:ebi-a-GCST90001438	12	-0.0360279	0.0951876	0.712976	0.96 (0.80-1.16)	-0.0112907	0.0710195	0.873684	0.99 (0.86-1.14)	0.0167875	0.0560658	0.764616	0.899443	1.02 (0.91-1.14)	-0.0167747	0.0826326	0.842839	0.98 (0.84-1.16)	-0.0397191	0.0941354	0.6812	0.96 (0.80-1.16)	22.4062	0.0731276	12.027	11	0.361617	0.0134769	0.0188614	0.491249	NA	0.447667
ebi-a-GCST90001447	Systemic lupus erythematosus	IgD+ CD38+ B cell %B cell || id:ebi-a-GCST90001447	14	0.10119	0.0832976	0.247807	1.11 (0.94-1.30)	0.00518229	0.068137	0.939374	1.01 (0.88-1.15)	0.0145194	0.0477466	0.761057	0.899443	1.01 (0.92-1.11)	0.032607	0.0669888	0.634537	1.03 (0.91-1.18)	0.154823	0.111364	0.1878	1.17 (0.94-1.45)	22.3866	0.0852206	18.8839	13	0.126748	-0.038081	0.0272712	0.187894	NA	0.172
ebi-a-GCST90001448	Systemic lupus erythematosus	CD11c+ monocyte Absolute Count || id:ebi-a-GCST90001448	9	-0.195446	0.158116	0.256288	0.82 (0.60-1.12)	-0.00505549	0.108604	0.962872	0.99 (0.80-1.23)	-0.0234523	0.070278	0.738601	0.899443	0.98 (0.85-1.12)	0.0238841	0.136547	0.865492	1.02 (0.78-1.34)	0.239635	0.197209	0.258958	1.27 (0.86-1.87)	21.4635	0.0635505	13.2799	8	0.102576	0.0475659	0.0365397	0.234198	NA	0.128
ebi-a-GCST90001504	Systemic lupus erythematosus	CD25++ CD4+ T cell Absolute Count || id:ebi-a-GCST90001504	12	0.0178098	0.0505182	0.731748	1.02 (0.92-1.12)	-0.0114369	0.0457401	0.802555	0.99 (0.90-1.08)	-0.00925096	0.0319144	0.771917	0.899443	0.99 (0.93-1.05)	-0.0247685	0.0394707	0.543127	0.98 (0.90-1.05)	-0.100985	0.0756554	0.208908	0.90 (0.78-1.05)	24.6033	0.0859724	16.4961	11	0.12369	-0.0195473	0.0227036	0.409419	NA	0.153333
ebi-a-GCST90001553	Systemic lupus erythematosus	Naive CD8+ T cell %T cell || id:ebi-a-GCST90001553	19	0.0370233	0.0787333	0.644162	1.04 (0.89-1.21)	0.0269974	0.0629255	0.667896	1.03 (0.91-1.16)	0.0149502	0.0471542	0.751206	0.899443	1.02 (0.93-1.11)	0.0235561	0.0578553	0.688695	1.02 (0.91-1.15)	-0.011963	0.122875	0.923517	0.99 (0.78-1.26)	23.7572	0.130859	27.693	18	0.0668834	-0.00672089	0.0155736	0.671487	NA	0.124333
ebi-a-GCST90001566	Systemic lupus erythematosus	Naive CD4-CD8- T cell Absolute Count || id:ebi-a-GCST90001566	15	-0.103016	0.154285	0.516004	0.90 (0.67-1.22)	-0.166123	0.093366	0.0751962	0.85 (0.71-1.02)	-0.0250603	0.0883991	0.776801	0.899443	0.98 (0.82-1.16)	-0.144731	0.110822	0.212614	0.87 (0.70-1.08)	-0.180778	0.207941	0.399304	0.83 (0.56-1.25)	21.3896	0.0939637	31.5829	14	0.00459009	0.0203651	0.0326629	0.543746	NA	0.01
ebi-a-GCST90001583	Systemic lupus erythematosus	Monocyte Absolute Count || id:ebi-a-GCST90001583	18	-0.00423859	0.0317818	0.895568	1.00 (0.94-1.06)	-0.00708862	0.0329594	0.829712	0.99 (0.93-1.06)	-0.00866472	0.0269974	0.748251	0.899443	0.99 (0.94-1.05)	-0.00624217	0.0308714	0.842161	0.99 (0.94-1.06)	0.0882304	0.0946856	0.364473	1.09 (0.91-1.31)	23.0211	0.113516	11.8028	17	0.81193	-0.00304068	0.0115205	0.795198	NA	0.888333
ebi-a-GCST90001605	Systemic lupus erythematosus	T cell %leukocyte || id:ebi-a-GCST90001605	16	0.0285082	0.0723583	0.699527	1.03 (0.89-1.19)	0.0324699	0.0515469	0.528754	1.03 (0.93-1.14)	0.0164082	0.0536799	0.759858	0.899443	1.02 (0.92-1.13)	0.033455	0.0461447	0.479608	1.03 (0.94-1.13)	-0.110646	0.125336	0.391274	0.90 (0.70-1.14)	21.857	0.0947969	27.5267	15	0.0247267	-0.00566808	0.0217872	0.79853	NA	0.0766667
ebi-a-GCST90001620	Systemic lupus erythematosus	HLA DR+ T cell%lymphocyte || id:ebi-a-GCST90001620	32	-0.00652478	0.0495035	0.896019	0.99 (0.90-1.09)	-0.0155314	0.0359401	0.665635	0.98 (0.92-1.06)	-0.0104444	0.0321564	0.745333	0.899443	0.99 (0.93-1.05)	-0.00810521	0.0322895	0.803458	0.99 (0.93-1.06)	-0.0666128	0.0675996	0.332055	0.94 (0.82-1.07)	33.2974	0.287703	47.7624	31	0.02773	-0.00167846	0.0159221	0.916747	NA	0.043
ebi-a-GCST90001634	Systemic lupus erythematosus	CD8dim Natural Killer T %T cell || id:ebi-a-GCST90001634	34	0.0829869	0.0836689	0.328712	1.09 (0.92-1.28)	0.0483988	0.0587064	0.4097	1.05 (0.94-1.18)	0.0110195	0.0395867	0.780733	0.899443	1.01 (0.94-1.09)	0.0689827	0.0768556	0.375921	1.07 (0.92-1.25)	0.110809	0.1035	0.292109	1.12 (0.91-1.37)	29.7415	0.273084	36.2378	33	0.319986	-0.0182502	0.0184243	0.329339	NA	0.362
ebi-a-GCST90001675	Systemic lupus erythematosus	CD28- CD127- CD25++ CD8+ T cell Absolute Count || id:ebi-a-GCST90001675	24	-0.0255878	0.062685	0.687076	0.97 (0.86-1.10)	-0.019771	0.0512217	0.699506	0.98 (0.89-1.08)	-0.0129118	0.0449667	0.774003	0.899443	0.99 (0.90-1.08)	-0.0197496	0.044847	0.663774	0.98 (0.90-1.07)	-0.060076	0.110918	0.593286	0.94 (0.76-1.17)	21.3386	0.162608	37.1577	23	0.0312977	0.00462777	0.0155918	0.769397	NA	0.0613333
ebi-a-GCST90001695	Systemic lupus erythematosus	CD45RA- CD28- CD8+ T cell Absolute Count || id:ebi-a-GCST90001695	285	-4.0133e-05	4.88043e-05	0.411585	1.00 (1.00-1.00)	-3.58392e-05	4.95279e-05	0.469301	1.00 (1.00-1.00)	-1.03993e-05	3.76584e-05	0.782434	0.899443	1.00 (1.00-1.00)	-3.82595e-05	5.45605e-05	0.483733	1.00 (1.00-1.00)	-8.09584e-05	9.41404e-05	0.390528	1.00 (1.00-1.00)	26.9661	2.2368	441.87	284	5.55591e-09	0.00787304	0.00821813	0.338876	NA	<0.000333333333333333
ebi-a-GCST90001749	Systemic lupus erythematosus	CD20 on IgD+ CD38- naive B cell || id:ebi-a-GCST90001749	17	-0.0130998	0.19888	0.948353	0.99 (0.67-1.46)	0.0557561	0.0662275	0.399851	1.06 (0.93-1.20)	-0.0137667	0.0483255	0.77574	0.899443	0.99 (0.90-1.08)	0.104534	0.108574	0.34998	1.11 (0.90-1.37)	0.0851215	0.114631	0.468506	1.09 (0.87-1.36)	21.6086	0.198157	20.7406	16	0.188697	-0.000154358	0.0441105	0.997254	NA	0.190333
ebi-a-GCST90001776	Systemic lupus erythematosus	CD25 on CD20- CD38- B cell || id:ebi-a-GCST90001776	12	0.000174523	0.0660522	0.997944	1.00 (0.88-1.14)	0.00150007	0.0539164	0.977804	1.00 (0.90-1.11)	0.0117173	0.0371883	0.752701	0.899443	1.01 (0.94-1.09)	0.00567696	0.0513583	0.913975	1.01 (0.91-1.11)	0.114367	0.101669	0.284576	1.12 (0.92-1.37)	21.8669	0.0744402	17.0854	11	0.105376	0.00521335	0.020277	0.802309	NA	0.141667
ebi-a-GCST90001832	Systemic lupus erythematosus	CD62L on CD62L+ plasmacytoid Dendritic Cell || id:ebi-a-GCST90001832	18	0.0312055	0.0857177	0.720587	1.03 (0.87-1.22)	-0.00997115	0.0633413	0.874914	0.99 (0.87-1.12)	-0.0153434	0.0552169	0.781108	0.899443	0.98 (0.88-1.10)	-0.00765149	0.0684984	0.912367	0.99 (0.87-1.13)	-0.0741878	0.109649	0.507765	0.93 (0.75-1.15)	29.6226	0.182946	32.526	17	0.0129353	-0.0149584	0.0208482	0.483414	rs11773763	<0.000333333333333333
ebi-a-GCST90001835	Systemic lupus erythematosus	CD62L on granulocyte || id:ebi-a-GCST90001835	10	-0.00407688	0.152335	0.979305	1.00 (0.74-1.34)	0.0292512	0.0788065	0.710506	1.03 (0.88-1.20)	-0.0249386	0.0823986	0.762151	0.899443	0.98 (0.83-1.15)	0.0417261	0.0792788	0.611387	1.04 (0.89-1.22)	0.100194	0.113643	0.400896	1.11 (0.88-1.38)	22.6532	0.0789318	20.172	9	0.0168798	-0.00573185	0.0343104	0.871469	NA	0.0396667
ebi-a-GCST90001861	Systemic lupus erythematosus	CD3 on CD28+ CD4+ T cell || id:ebi-a-GCST90001861	35	-0.0577619	0.0878495	0.515413	0.94 (0.79-1.12)	0.0259851	0.0514634	0.613613	1.03 (0.93-1.14)	0.0130849	0.0425236	0.758304	0.899443	1.01 (0.93-1.10)	-0.0112024	0.0716642	0.876707	0.99 (0.86-1.14)	-0.0153852	0.0981128	0.876321	0.98 (0.81-1.19)	28.3168	0.33591	53.2275	34	0.0190049	0.0183822	0.019932	0.363094	rs2988277	0.00166667
ebi-a-GCST90001877	Systemic lupus erythematosus	HVEM on naive CD4+ T cell || id:ebi-a-GCST90001877	12	0.06981	0.0858262	0.434934	1.07 (0.91-1.27)	0.0414263	0.0508969	0.415688	1.04 (0.94-1.15)	0.0108129	0.0375583	0.773426	0.899443	1.01 (0.94-1.09)	0.0462405	0.0586798	0.447337	1.05 (0.93-1.17)	0.0284783	0.0756266	0.71366	1.03 (0.89-1.19)	23.6647	0.223574	8.57726	11	0.660849	-0.021195	0.0277244	0.462234	NA	0.678667
ebi-a-GCST90001901	Systemic lupus erythematosus	CD28 on CD39+ resting CD4 regulatory T cell || id:ebi-a-GCST90001901	14	-0.014075	0.037806	0.716164	0.99 (0.92-1.06)	-0.0233039	0.0384048	0.543985	0.98 (0.91-1.05)	-0.00974993	0.0308747	0.752162	0.899443	0.99 (0.93-1.05)	-0.024414	0.0369698	0.520542	0.98 (0.91-1.05)	-0.0354368	0.105235	0.741687	0.97 (0.79-1.19)	25.3027	0.132408	11.1295	13	0.599967	0.00249928	0.0126079	0.846183	NA	0.642333
ebi-a-GCST90001919	Systemic lupus erythematosus	CD45 on Natural Killer T || id:ebi-a-GCST90001919	18	-0.0250541	0.0446051	0.582112	0.98 (0.89-1.06)	-0.00446514	0.039768	0.910602	1.00 (0.92-1.08)	0.00961001	0.0292886	0.742825	0.899443	1.01 (0.95-1.07)	-0.00953132	0.0363004	0.796039	0.99 (0.92-1.06)	0.151681	0.114582	0.203105	1.16 (0.93-1.46)	21.7127	0.124745	26.7014	17	0.062595	0.0251548	0.0191617	0.207782	NA	0.120333
ebi-a-GCST90001921	Systemic lupus erythematosus	CD45 on HLA DR+ CD8+ T cell || id:ebi-a-GCST90001921	14	0.0524423	0.043795	0.25425	1.05 (0.97-1.15)	0.0203761	0.052348	0.697096	1.02 (0.92-1.13)	0.0112173	0.0345106	0.745151	0.899443	1.01 (0.95-1.08)	0.0169045	0.0494205	0.737776	1.02 (0.92-1.12)	0.0476797	0.0814025	0.568089	1.05 (0.89-1.23)	22.5322	0.102394	12.3375	13	0.50018	-0.0213477	0.0139625	0.152204	NA	0.496
ebi-a-GCST90001943	Systemic lupus erythematosus	CD25 on activated & secreting CD4 regulatory T cell || id:ebi-a-GCST90001943	13	0.0348666	0.0385785	0.385475	1.04 (0.96-1.12)	0.0410538	0.0424278	0.333237	1.04 (0.96-1.13)	0.00946413	0.032277	0.769357	0.899443	1.01 (0.95-1.08)	0.0386675	0.0401794	0.354856	1.04 (0.96-1.12)	-0.20488	0.100779	0.0647896	0.81 (0.67-0.99)	22.1239	0.0832284	12.1219	12	0.435939	-0.0208538	0.0173467	0.254536	NA	0.461667
ebi-a-GCST90001946	Systemic lupus erythematosus	CD33 on CD14+ monocyte || id:ebi-a-GCST90001946	71	0.0337666	0.0362423	0.354745	1.03 (0.96-1.11)	0.021969	0.0226594	0.332281	1.02 (0.98-1.07)	0.00411527	0.014964	0.783308	0.899443	1.00 (0.98-1.03)	0.0291068	0.033376	0.386142	1.03 (0.96-1.10)	0.0625395	0.0454926	0.173603	1.06 (0.97-1.16)	43.2164	1.79645	83.1563	70	0.134675	-0.0108226	0.0118096	0.362638	NA	0.145667
ebi-a-GCST90001990	Systemic lupus erythematosus	CD64 on CD14- CD16+ monocyte || id:ebi-a-GCST90001990	10	-0.0449299	0.132621	0.743494	0.96 (0.74-1.24)	0.0126225	0.0756583	0.867499	1.01 (0.87-1.17)	-0.0161355	0.0555745	0.771556	0.899443	0.98 (0.88-1.10)	0.0100978	0.0987402	0.920788	1.01 (0.83-1.23)	0.133013	0.131421	0.337918	1.14 (0.88-1.48)	22.2796	0.0613013	9.82396	9	0.364924	0.00667698	0.0272639	0.812697	rs9467953	0.0213333
ebi-a-GCST90002012	Systemic lupus erythematosus	CX3CR1 on CD14- CD16+ monocyte || id:ebi-a-GCST90002012	22	0.104409	0.0820864	0.217987	1.11 (0.95-1.30)	0.0868243	0.0624599	0.164504	1.09 (0.97-1.23)	0.0128795	0.0426004	0.762398	0.899443	1.01 (0.93-1.10)	0.0875329	0.0651975	0.193742	1.09 (0.96-1.24)	-0.169462	0.128346	0.20093	0.84 (0.66-1.09)	22.4408	0.137025	30.057	21	0.090849	-0.023518	0.0167611	0.175912	rs56039226, rs79568124	<0.000333333333333333
ebi-a-GCST90002018	Systemic lupus erythematosus	CCR2 on granulocyte || id:ebi-a-GCST90002018	13	-0.0452768	0.0543317	0.42238	0.96 (0.86-1.06)	-0.0595011	0.0566045	0.29318	0.94 (0.84-1.05)	0.010513	0.0383942	0.784225	0.899443	1.01 (0.94-1.09)	-0.0443669	0.0535332	0.423411	0.96 (0.86-1.06)	0.118261	0.113439	0.317726	1.13 (0.90-1.41)	25.7459	0.116227	14.3561	12	0.278549	0.0262023	0.0173171	0.158446	NA	0.277
ebi-a-GCST90002033	Systemic lupus erythematosus	CD39 on granulocyte || id:ebi-a-GCST90002033	20	0.0264108	0.0592499	0.66109	1.03 (0.91-1.15)	0.00353478	0.0489855	0.942475	1.00 (0.91-1.10)	-0.0105588	0.0334385	0.752179	0.899443	0.99 (0.93-1.06)	0.00505152	0.0445784	0.910967	1.01 (0.92-1.10)	0.0155494	0.0871656	0.860305	1.02 (0.86-1.20)	24.3663	0.165563	28.7563	19	0.0699171	-0.0169348	0.0194165	0.394593	NA	0.12
ebi-a-GCST90002037	Systemic lupus erythematosus	CD80 on plasmacytoid Dendritic Cell || id:ebi-a-GCST90002037	18	-0.00213553	0.0655865	0.974428	1.00 (0.88-1.13)	0.00400809	0.0495684	0.935553	1.00 (0.91-1.11)	0.0115511	0.0347474	0.739565	0.899443	1.01 (0.95-1.08)	0.00271635	0.0430715	0.95045	1.00 (0.92-1.09)	-0.0430015	0.0945057	0.654856	0.96 (0.80-1.15)	27.4936	0.170369	27.3843	17	0.0526667	0.00533765	0.0184818	0.776439	rs62447171	0.00566667
ebi-a-GCST90002038	Systemic lupus erythematosus	CD80 on CD62L+ plasmacytoid Dendritic Cell || id:ebi-a-GCST90002038	18	-0.00244688	0.0650626	0.970465	1.00 (0.88-1.13)	0.00394573	0.0490454	0.935879	1.00 (0.91-1.11)	0.0112948	0.0346469	0.744427	0.899443	1.01 (0.94-1.08)	0.00329124	0.0422565	0.938827	1.00 (0.92-1.09)	-0.0425489	0.0950008	0.659895	0.96 (0.80-1.15)	27.3067	0.169249	27.3886	17	0.0526098	0.00540014	0.0183874	0.772772	rs62447171	0.00566667
ebi-a-GCST90002046	Systemic lupus erythematosus	CD45 on CD33- HLA DR+ || id:ebi-a-GCST90002046	15	-0.00152446	0.0305309	0.960936	1.00 (0.94-1.06)	-0.0202325	0.0302105	0.503037	0.98 (0.92-1.04)	-0.00730335	0.0223445	0.743779	0.899443	0.99 (0.95-1.04)	-0.013525	0.0261261	0.612764	0.99 (0.94-1.04)	-0.0111785	0.0489645	0.822715	0.99 (0.90-1.09)	22.5021	0.203854	16.3855	14	0.2904	-0.0052506	0.0159466	0.747203	rs17552904	0.02
ebi-a-GCST90002053	Systemic lupus erythematosus	CD45 on CD33+ HLA DR+ || id:ebi-a-GCST90002053	10	-0.0838749	0.0755355	0.299082	0.92 (0.79-1.07)	-0.0582005	0.0598067	0.330482	0.94 (0.84-1.06)	0.0133307	0.0438495	0.761121	0.899443	1.01 (0.93-1.10)	-0.05796	0.061857	0.373219	0.94 (0.84-1.07)	-0.0199025	0.0998354	0.846418	0.98 (0.81-1.19)	21.6121	0.135104	7.69814	9	0.564829	0.0335474	0.0212264	0.152658	NA	0.537667
ebi-a-GCST90002070	Systemic lupus erythematosus	CD4 on activated & secreting CD4 regulatory T cell || id:ebi-a-GCST90002070	27	-0.0327666	0.0488393	0.508431	0.97 (0.88-1.06)	-0.018501	0.0422218	0.661252	0.98 (0.90-1.07)	-0.0082796	0.0285725	0.771989	0.899443	0.99 (0.94-1.05)	-0.0317943	0.0450532	0.486646	0.97 (0.89-1.06)	0.0551274	0.0897667	0.544474	1.06 (0.89-1.26)	23.0353	0.211325	38.4503	26	0.054969	0.0113864	0.0158044	0.477927	rs115860766, rs4568494, rs9264532	<0.000333333333333333
ebi-a-GCST90002076	Systemic lupus erythematosus	SSC-A on Natural Killer || id:ebi-a-GCST90002076	18	-0.0336479	0.0987475	0.737727	0.97 (0.80-1.17)	0.0258138	0.0608259	0.671283	1.03 (0.91-1.16)	0.017527	0.0532699	0.742139	0.899443	1.02 (0.92-1.13)	0.0207463	0.0707649	0.772939	1.02 (0.89-1.17)	0.0363623	0.106354	0.736617	1.04 (0.84-1.28)	27.4258	0.156661	29.2681	17	0.032133	0.0145922	0.0235254	0.543811	NA	0.0443333
ebi-a-GCST90002091	Systemic lupus erythematosus	CD11b on CD14+ monocyte || id:ebi-a-GCST90002091	25	-0.028336	0.0415574	0.502142	0.97 (0.90-1.05)	-0.0226446	0.0326194	0.487553	0.98 (0.92-1.04)	0.00651691	0.0224461	0.771559	0.899443	1.01 (0.96-1.05)	-0.0177719	0.0297698	0.556113	0.98 (0.93-1.04)	-0.0412669	0.0558865	0.467428	0.96 (0.86-1.07)	22.7347	0.343208	35.7239	24	0.0583651	0.0163876	0.0147518	0.278095	rs11578245	0.0133333
ebi-a-GCST90002095	Systemic lupus erythematosus	CD11b on CD33dim HLA DR- || id:ebi-a-GCST90002095	17	0.0314681	0.141067	0.826489	1.03 (0.78-1.36)	-0.0332226	0.0627159	0.596298	0.97 (0.86-1.09)	-0.0135606	0.0406523	0.738699	0.899443	0.99 (0.91-1.07)	-0.152293	0.142467	0.300947	0.86 (0.65-1.14)	-0.144117	0.127216	0.273967	0.87 (0.67-1.11)	26.0338	0.278077	21.7315	16	0.152076	-0.0123649	0.0363511	0.738458	rs4752416	0.014
ebi-a-GCST90002113	Systemic lupus erythematosus	HLA DR on HLA DR+ T cell || id:ebi-a-GCST90002113	16	0.0671483	0.107822	0.543448	1.07 (0.87-1.32)	-0.0456131	0.0743817	0.539724	0.96 (0.83-1.11)	-0.0151608	0.0532695	0.775946	0.899443	0.98 (0.89-1.09)	-0.0393168	0.0840598	0.646705	0.96 (0.82-1.13)	0.0507852	0.107672	0.643952	1.05 (0.85-1.30)	24.86	0.128724	15.7941	15	0.395865	-0.0206308	0.0232375	0.389635	NA	0.454
ebi-a-GCST90002066	Systemic lupus erythematosus	CD4 on activated CD4 regulatory T cell || id:ebi-a-GCST90002066	25	-0.0217768	0.0612651	0.72549	0.98 (0.87-1.10)	-0.0330744	0.0450032	0.462379	0.97 (0.89-1.06)	-0.01146	0.0426083	0.787958	0.900878	0.99 (0.91-1.07)	-0.026119	0.0416615	0.536622	0.97 (0.90-1.06)	-0.0218087	0.0786952	0.784054	0.98 (0.84-1.14)	24.7073	0.209689	46.1329	24	0.00426707	0.00457838	0.0191583	0.813241	rs1313929, rs2854047, rs9264532, rs9264796, rs9469093	<0.000333333333333333
ebi-a-GCST90002087	Systemic lupus erythematosus	CD11c on myeloid Dendritic Cell || id:ebi-a-GCST90002087	25	0.219132	0.155872	0.173136	1.24 (0.92-1.69)	0.0404696	0.06672	0.544143	1.04 (0.91-1.19)	-0.015019	0.0557325	0.787558	0.900878	0.99 (0.88-1.10)	0.0318843	0.127015	0.80393	1.03 (0.80-1.32)	-0.019701	0.129365	0.880232	0.98 (0.76-1.26)	27.1329	0.233691	43.9083	24	0.00781941	-0.0443388	0.0276881	0.122942	NA	0.007
ebi-a-GCST90001581	Systemic lupus erythematosus	CD14- CD16- Absolute Count || id:ebi-a-GCST90001581	21	-0.042781	0.0889749	0.636134	0.96 (0.80-1.14)	-0.0290647	0.0718331	0.685761	0.97 (0.84-1.12)	0.0122132	0.0460364	0.790782	0.902685	1.01 (0.92-1.11)	-0.0451575	0.0826091	0.590673	0.96 (0.81-1.12)	-0.0979398	0.113298	0.397594	0.91 (0.73-1.13)	23.5215	0.135246	24.1683	20	0.235118	0.0141479	0.0187277	0.45924	NA	0.276
ebi-a-GCST90002050	Systemic lupus erythematosus	CD45 on CD33dim HLA DR- || id:ebi-a-GCST90002050	15	0.112708	0.0636049	0.0998162	1.12 (0.99-1.27)	0.0488353	0.0491701	0.320617	1.05 (0.95-1.16)	0.00900906	0.0343669	0.793211	0.904036	1.01 (0.94-1.08)	0.0509773	0.0587246	0.399989	1.05 (0.94-1.18)	0.0707199	0.0842722	0.415466	1.07 (0.91-1.27)	21.2254	0.201709	11.7661	14	0.625084	-0.042077	0.0217168	0.0747126	NA	0.615333
ebi-a-GCST90001788	Systemic lupus erythematosus	CD25 on IgD- CD38+ B cell || id:ebi-a-GCST90001788	11	0.596057	0.419565	0.189122	1.81 (0.80-4.13)	0.0766141	0.110584	0.488428	1.08 (0.87-1.34)	-0.0212403	0.0819533	0.7955	0.904237	0.98 (0.83-1.15)	0.143969	0.179919	0.442198	1.15 (0.81-1.64)	0.126391	0.173355	0.482673	1.13 (0.81-1.59)	20.7966	0.0622513	6.65961	10	0.757142	-0.086986	0.0579838	0.167806	NA	0.759667
ebi-a-GCST90001897	Systemic lupus erythematosus	CD28 on CD39+ CD8+ T cell || id:ebi-a-GCST90001897	17	0.0241234	0.0264401	0.376	1.02 (0.97-1.08)	0.018664	0.0304353	0.539719	1.02 (0.96-1.08)	0.00586954	0.0226899	0.795878	0.904237	1.01 (0.96-1.05)	0.0190095	0.0266076	0.485249	1.02 (0.97-1.07)	-0.0528767	0.0767062	0.500484	0.95 (0.82-1.10)	24.1668	0.139805	14.0795	16	0.59279	-0.0157361	0.0117014	0.198672	NA	0.545667
ebi-a-GCST90001775	Systemic lupus erythematosus	CD25 on B cell || id:ebi-a-GCST90001775	26	-0.00927959	0.0368087	0.803108	0.99 (0.92-1.06)	-0.0211927	0.0366401	0.562994	0.98 (0.91-1.05)	0.00593001	0.0243426	0.807536	0.914901	1.01 (0.96-1.06)	-0.0176319	0.0339069	0.607632	0.98 (0.92-1.05)	0.139903	0.0903132	0.133929	1.15 (0.96-1.37)	38.8329	0.271501	31.7728	25	0.164691	0.008314	0.0132004	0.534756	rs11051398	0.0306667
ebi-a-GCST90001806	Systemic lupus erythematosus	CD27 on unswitched memory B cell || id:ebi-a-GCST90001806	56	-0.0106904	0.0709349	0.880768	0.99 (0.86-1.14)	0.0496617	0.0433808	0.252298	1.05 (0.97-1.14)	0.00759869	0.0312572	0.807927	0.914901	1.01 (0.95-1.07)	0.0788671	0.0594897	0.190411	1.08 (0.96-1.22)	0.0955919	0.0907608	0.296842	1.10 (0.92-1.31)	40.3887	0.601998	75.8608	55	0.0326231	0.00475127	0.0165086	0.774597	rs6997361, rs72812418	<0.000333333333333333
ebi-a-GCST90001940	Systemic lupus erythematosus	CD25 on CD39+ activated CD4 regulatory T cell || id:ebi-a-GCST90001940	10	0.11671	0.455122	0.804085	1.12 (0.46-2.74)	0.0976534	0.107556	0.363916	1.10 (0.89-1.36)	-0.0178637	0.074465	0.810412	0.914901	0.98 (0.85-1.14)	0.154892	0.137917	0.290471	1.17 (0.89-1.53)	0.157848	0.151959	0.326019	1.17 (0.87-1.58)	24.3992	0.0705351	14.9829	9	0.0914072	-0.0201212	0.066341	0.769399	NA	0.104333
ebi-a-GCST90001970	Systemic lupus erythematosus	FSC-A on HLA DR+ Natural Killer || id:ebi-a-GCST90001970	27	-0.0507075	0.0571384	0.383295	0.95 (0.85-1.06)	-0.0552074	0.0421833	0.190619	0.95 (0.87-1.03)	-0.0094532	0.0399087	0.812757	0.914901	0.99 (0.92-1.07)	-0.0451358	0.0342929	0.199598	0.96 (0.89-1.02)	-0.019197	0.077767	0.80696	0.98 (0.84-1.14)	39.4085	0.344415	62.2867	26	8.20037e-05	0.0206883	0.0205126	0.322847	rs146718864	0.000333333
ebi-a-GCST90001977	Systemic lupus erythematosus	FSC-A on HLA DR+ CD4+ T cell || id:ebi-a-GCST90001977	13	-0.0924363	0.161697	0.579044	0.91 (0.66-1.25)	-0.044356	0.0932508	0.634314	0.96 (0.80-1.15)	0.0148573	0.0627465	0.812825	0.914901	1.01 (0.90-1.15)	-0.119394	0.114805	0.318854	0.89 (0.71-1.11)	0.0813793	0.16569	0.632177	1.08 (0.78-1.50)	22.1594	0.0935189	20.1633	12	0.0640596	0.0239107	0.03096	0.456205	NA	0.0706667
ebi-a-GCST90002068	Systemic lupus erythematosus	CD4 on secreting CD4 regulatory T cell || id:ebi-a-GCST90002068	26	-0.0175594	0.0725567	0.810829	0.98 (0.85-1.13)	-0.0215301	0.0480054	0.653797	0.98 (0.89-1.08)	-0.00775387	0.0322721	0.810124	0.914901	0.99 (0.93-1.06)	-0.0258448	0.0584647	0.662248	0.97 (0.87-1.09)	0.0128855	0.0760006	0.866732	1.01 (0.87-1.18)	22.7873	0.201412	35.1362	25	0.0857673	0.00362297	0.0226001	0.87398	NA	0.092
ebi-a-GCST90001984	Systemic lupus erythematosus	HLA DR on CD14- CD16+ monocyte || id:ebi-a-GCST90001984	55	0.00697575	0.113351	0.95116	1.01 (0.81-1.26)	0.0528292	0.0459304	0.25006	1.05 (0.96-1.15)	0.0099297	0.0443793	0.822955	0.922093	1.01 (0.93-1.10)	0.0187893	0.0489198	0.702424	1.02 (0.93-1.12)	-0.093974	0.106832	0.382951	0.91 (0.74-1.12)	42.6484	0.636206	150.965	54	4.12845e-11	0.000719272	0.0253536	0.977474	rs10947140, rs28360975, rs2905752, rs362522, rs3749937, rs73732214, rs9268577, rs9368481, rs9378121	<0.000333333333333333
ebi-a-GCST90002027	Systemic lupus erythematosus	CD4 on CD45RA+ CD4+ T cell || id:ebi-a-GCST90002027	20	0.0579869	0.128295	0.656682	1.06 (0.82-1.36)	0.0492916	0.0566646	0.384364	1.05 (0.94-1.17)	0.00869273	0.0385031	0.821383	0.922093	1.01 (0.94-1.09)	0.0658593	0.0664089	0.333794	1.07 (0.94-1.22)	0.0865563	0.0833743	0.312225	1.09 (0.93-1.28)	25.3146	0.171725	29.0585	19	0.0650708	-0.011154	0.0268582	0.682836	rs142257721, rs1846190	<0.000333333333333333
ebi-a-GCST90002040	Systemic lupus erythematosus	CD80 on granulocyte || id:ebi-a-GCST90002040	25	0.0456876	0.0662277	0.497187	1.05 (0.92-1.19)	0.0110054	0.0578266	0.849061	1.01 (0.90-1.13)	0.00789874	0.0355762	0.824296	0.922093	1.01 (0.94-1.08)	0.0150766	0.0618375	0.80945	1.02 (0.90-1.15)	0.117418	0.0956763	0.231633	1.12 (0.93-1.36)	26.6121	0.231023	16.4739	24	0.870215	-0.0108431	0.0160287	0.505482	NA	0.867333
ebi-a-GCST90002044	Systemic lupus erythematosus	CD45 on CD33dim HLA DR+ CD11b- || id:ebi-a-GCST90002044	7	-0.517509	0.420501	0.27317	0.60 (0.26-1.36)	-0.0265592	0.090048	0.768036	0.97 (0.82-1.16)	-0.0148421	0.0667073	0.823928	0.922093	0.99 (0.86-1.12)	-0.0338506	0.115283	0.778932	0.97 (0.77-1.21)	-0.0869601	0.133804	0.539821	0.92 (0.71-1.19)	20.8888	0.0884093	4.51894	6	0.606814	0.0932136	0.0769894	0.2801	NA	0.638
ebi-a-GCST90001471	Systemic lupus erythematosus	CD62L- plasmacytoid Dendritic Cell %Dendritic Cell || id:ebi-a-GCST90001471	20	-0.0236817	0.0768563	0.761521	0.98 (0.84-1.14)	-0.00837742	0.0473951	0.859699	0.99 (0.90-1.09)	0.00723356	0.033722	0.830153	0.924545	1.01 (0.94-1.08)	-0.00560106	0.043052	0.897855	0.99 (0.91-1.08)	0.118482	0.0805211	0.157541	1.13 (0.96-1.32)	34.3933	0.198249	19.6791	19	0.414118	0.00773487	0.0171116	0.656651	NA	0.453333
ebi-a-GCST90001475	Systemic lupus erythematosus	HLA DR++ monocyte %monocyte || id:ebi-a-GCST90001475	29	-0.0897837	0.0831851	0.289991	0.91 (0.78-1.08)	-0.074379	0.0504312	0.14025	0.93 (0.84-1.02)	-0.0101593	0.047199	0.829578	0.924545	0.99 (0.90-1.09)	-0.0818992	0.0466612	0.0901644	0.92 (0.84-1.01)	-0.0959845	0.0738701	0.204415	0.91 (0.79-1.05)	28.0528	0.224415	59.2328	28	0.000509905	0.0254442	0.0219517	0.256564	rs6913182, rs79281322, rs9268577, rs929138	<0.000333333333333333
ebi-a-GCST90001503	Systemic lupus erythematosus	Activated & secreting CD4 regulatory T cell %CD4+ T cell || id:ebi-a-GCST90001503	31	-0.0293524	0.0240971	0.233008	0.97 (0.93-1.02)	-0.017362	0.0259456	0.503388	0.98 (0.93-1.03)	-0.00457476	0.0216157	0.832387	0.924545	1.00 (0.95-1.04)	-0.0250124	0.0212041	0.247429	0.98 (0.94-1.02)	-0.0104394	0.044376	0.815614	0.99 (0.91-1.08)	34.6861	0.308861	57.979	30	0.00160609	0.0231207	0.0116287	0.056296	NA	0.00233333
ebi-a-GCST90001550	Systemic lupus erythematosus	Central Memory CD8+ T cell %T cell || id:ebi-a-GCST90001550	20	0.1203	0.131544	0.372531	1.13 (0.87-1.46)	-0.014589	0.0796864	0.854736	0.99 (0.84-1.15)	-0.0142185	0.0671	0.832185	0.924545	0.99 (0.86-1.12)	0.016266	0.10294	0.876113	1.02 (0.83-1.24)	0.0112411	0.128522	0.931218	1.01 (0.79-1.30)	20.9425	0.121545	30.1728	19	0.0496403	-0.0287333	0.0242557	0.251582	NA	0.067
ebi-a-GCST90001923	Systemic lupus erythematosus	CD127 on CD45RA- CD4 not regulatory T cell || id:ebi-a-GCST90001923	11	0.0420153	0.0591134	0.49524	1.04 (0.93-1.17)	0.0101452	0.0476402	0.831362	1.01 (0.92-1.11)	-0.0082282	0.0389885	0.832855	0.924545	0.99 (0.92-1.07)	0.0117486	0.0466976	0.806454	1.01 (0.92-1.11)	-0.0260485	0.100886	0.801492	0.97 (0.80-1.19)	20.8465	0.078027	13.4212	10	0.201064	-0.0231146	0.0182344	0.236739	NA	0.341667
ebi-a-GCST90001949	Systemic lupus erythematosus	CD33 on CD33dim HLA DR+ CD11b- || id:ebi-a-GCST90001949	65	0.0111835	0.0413618	0.78775	1.01 (0.93-1.10)	0.0207506	0.0246508	0.399908	1.02 (0.97-1.07)	-0.00342787	0.0165926	0.83633	0.926985	1.00 (0.96-1.03)	0.029053	0.0444249	0.515468	1.03 (0.94-1.12)	0.0592216	0.0513563	0.253137	1.06 (0.96-1.17)	41.8047	1.59885	66.3185	64	0.39693	-0.00484433	0.012501	0.69968	NA	0.405333
ebi-a-GCST90001464	Systemic lupus erythematosus	CD86+ myeloid Dendritic Cell Absolute Count || id:ebi-a-GCST90001464	40	-0.073297	0.0659806	0.273597	0.93 (0.82-1.06)	-0.04265	0.0427811	0.318795	0.96 (0.88-1.04)	-0.0067264	0.0342189	0.844164	0.932414	0.99 (0.93-1.06)	-0.0493387	0.0472736	0.303059	0.95 (0.87-1.04)	-0.0455939	0.0776597	0.560521	0.96 (0.82-1.11)	55.0451	0.594398	66.9932	39	0.00349514	0.0195695	0.0166137	0.246156	rs1996740, rs35855160	<0.000333333333333333
ebi-a-GCST90001652	Systemic lupus erythematosus	Granulocyte %leukocyte || id:ebi-a-GCST90001652	19	-0.08421	0.0967259	0.396098	0.92 (0.76-1.11)	-0.00955751	0.0695378	0.89068	0.99 (0.86-1.14)	0.00892083	0.0452345	0.843661	0.932414	1.01 (0.92-1.10)	-0.0393385	0.0740781	0.601882	0.96 (0.83-1.11)	0.0727541	0.106479	0.503137	1.08 (0.87-1.33)	21.7145	0.111835	27.1064	18	0.0770206	0.0226836	0.0193884	0.258159	NA	0.089
ebi-a-GCST90001654	Systemic lupus erythematosus	CD28- CD4-CD8- T cell Absolute Count || id:ebi-a-GCST90001654	24	0.0510777	0.0674235	0.45675	1.05 (0.92-1.20)	0.067731	0.0562229	0.228324	1.07 (0.96-1.19)	0.00850063	0.0446276	0.848934	0.932414	1.01 (0.92-1.10)	0.0727233	0.0524322	0.178739	1.08 (0.97-1.19)	0.0890306	0.104406	0.402599	1.09 (0.89-1.34)	24.0879	0.168453	35.6571	23	0.044699	-0.0131967	0.0155885	0.406351	NA	0.063
ebi-a-GCST90001774	Systemic lupus erythematosus	CD24 on transitional B cell || id:ebi-a-GCST90001774	17	0.020427	0.0980683	0.837802	1.02 (0.84-1.24)	0.0186547	0.0624041	0.764991	1.02 (0.90-1.15)	0.00865586	0.0453327	0.848572	0.932414	1.01 (0.92-1.10)	0.0184676	0.0697645	0.79461	1.02 (0.89-1.17)	0.068388	0.0939902	0.477367	1.07 (0.89-1.29)	26.167	0.120691	23.9899	16	0.0897254	-0.0041221	0.0278735	0.884402	NA	0.132
ebi-a-GCST90001844	Systemic lupus erythematosus	CD3 on Terminally Differentiated CD4+ T cell || id:ebi-a-GCST90001844	18	0.124451	0.0857074	0.165818	1.13 (0.96-1.34)	0.0549218	0.0636201	0.387985	1.06 (0.93-1.20)	-0.00835236	0.0431944	0.846672	0.932414	0.99 (0.91-1.08)	0.0707978	0.0713876	0.335232	1.07 (0.93-1.23)	0.087232	0.0851609	0.32004	1.09 (0.92-1.29)	22.1122	0.136156	21.537	17	0.203188	-0.0311789	0.0170416	0.08601	rs1723018	0.0416667
ebi-a-GCST90002001	Systemic lupus erythematosus	CD64 on CD14- CD16- || id:ebi-a-GCST90002001	15	-0.290031	0.137488	0.054858	0.75 (0.57-0.98)	-0.0381343	0.0923349	0.679607	0.96 (0.80-1.15)	-0.0109213	0.0561355	0.845743	0.932414	0.99 (0.89-1.10)	-0.192536	0.127369	0.152865	0.82 (0.64-1.06)	0.248083	0.179662	0.188976	1.28 (0.90-1.82)	23.0242	0.0947841	20.8773	14	0.104819	0.0608448	0.026937	0.0417251	NA	0.085
ebi-a-GCST90001865	Systemic lupus erythematosus	CD3 on CD28- CD8+ T cell || id:ebi-a-GCST90001865	10	0.0941671	0.188777	0.631327	1.10 (0.76-1.59)	-0.0590441	0.0993534	0.552322	0.94 (0.78-1.15)	-0.0126407	0.068603	0.85381	0.936354	0.99 (0.86-1.13)	-0.0792479	0.103593	0.463862	0.92 (0.75-1.13)	-0.0426346	0.137262	0.763172	0.96 (0.73-1.25)	21.6939	0.0738135	11.4945	9	0.243332	-0.0265874	0.0425292	0.549281	rs12570957, rs2988279	0.00233333
ebi-a-GCST90001575	Systemic lupus erythematosus	Naive CD4+ T cell %T cell || id:ebi-a-GCST90001575	28	-0.0197533	0.0740125	0.791658	0.98 (0.85-1.13)	0.0153185	0.0512502	0.76502	1.02 (0.92-1.12)	0.00864766	0.0475099	0.855568	0.936867	1.01 (0.92-1.11)	0.0155512	0.0488847	0.752841	1.02 (0.92-1.12)	0.142103	0.121539	0.252542	1.15 (0.91-1.46)	22.043	0.179031	51.697	27	0.00288121	0.00848582	0.0167871	0.617468	NA	0.006
ebi-a-GCST90001742	Systemic lupus erythematosus	CD19 on transitional B cell || id:ebi-a-GCST90001742	22	-0.031948	0.111112	0.776665	0.97 (0.78-1.20)	0.0599403	0.0806952	0.457603	1.06 (0.91-1.24)	-0.00836437	0.0489362	0.864284	0.944985	0.99 (0.90-1.09)	0.139491	0.100002	0.177632	1.15 (0.95-1.40)	0.180487	0.163725	0.28277	1.20 (0.87-1.65)	22.9974	0.137534	26.8602	21	0.175528	0.00574589	0.0232921	0.807663	NA	0.178667
ebi-a-GCST90001455	Systemic lupus erythematosus	CD62L- HLA DR++ monocyte %monocyte || id:ebi-a-GCST90001455	10	-0.104539	0.237232	0.671123	0.90 (0.57-1.43)	0.00336365	0.0903314	0.970296	1.00 (0.84-1.20)	-0.0109883	0.0683189	0.872221	0.950227	0.99 (0.87-1.13)	0.0815299	0.13031	0.547072	1.08 (0.84-1.40)	0.0943952	0.130576	0.488092	1.10 (0.85-1.42)	21.4096	0.0699549	3.72737	9	0.928423	0.0164152	0.0398632	0.691307	NA	0.922
ebi-a-GCST90001876	Systemic lupus erythematosus	HVEM on Central Memory CD4+ T cell || id:ebi-a-GCST90001876	13	-0.045594	0.0566809	0.438207	0.96 (0.85-1.07)	-0.0560649	0.0417517	0.179331	0.95 (0.87-1.03)	-0.00467809	0.0287937	0.870936	0.950227	1.00 (0.94-1.05)	-0.046597	0.0455406	0.3264	0.95 (0.87-1.04)	-0.0512939	0.0580383	0.394169	0.95 (0.85-1.06)	23.5327	0.240508	20.112	12	0.0649976	0.0209054	0.0217625	0.357385	NA	0.0926667
ebi-a-GCST90002078	Systemic lupus erythematosus	SSC-A on granulocyte || id:ebi-a-GCST90002078	27	-0.0191302	0.065332	0.77208	0.98 (0.86-1.12)	-0.0619486	0.0461865	0.179833	0.94 (0.86-1.03)	0.00525192	0.0328567	0.873005	0.950227	1.01 (0.94-1.07)	-0.0671548	0.065276	0.313058	0.94 (0.82-1.06)	-0.0919588	0.083611	0.281481	0.91 (0.77-1.07)	32.1878	0.274225	26.574	26	0.431926	0.00735372	0.016872	0.666683	NA	0.428667
ebi-a-GCST90001761	Systemic lupus erythematosus	CD20 on switched memory B cell || id:ebi-a-GCST90001761	41	-0.00396712	0.119552	0.973698	1.00 (0.79-1.26)	-0.00482103	0.0607163	0.936712	1.00 (0.88-1.12)	-0.00797837	0.0512828	0.876367	0.952459	0.99 (0.90-1.10)	0.0168074	0.116281	0.885799	1.02 (0.81-1.28)	0.199115	0.140438	0.163989	1.22 (0.93-1.61)	29.452	0.326437	95.1763	40	2.14977e-06	-0.000950056	0.0255042	0.970475	rs11751198, rs241437, rs28366143, rs9501161	<0.000333333333333333
ebi-a-GCST90001394	Systemic lupus erythematosus	IgD+ CD38dim B cell Absolute Count || id:ebi-a-GCST90001394	20	-0.0348926	0.0299062	0.258543	0.97 (0.91-1.02)	-0.019692	0.0279924	0.481758	0.98 (0.93-1.04)	-0.00414214	0.0274738	0.880159	0.953725	1.00 (0.94-1.05)	-0.0187281	0.02221	0.40959	0.98 (0.94-1.03)	-0.0332443	0.0875411	0.708338	0.97 (0.81-1.15)	21.8337	0.118791	31.2888	19	0.0375213	0.0312951	0.0157822	0.062846	NA	0.103333
ebi-a-GCST90001406	Systemic lupus erythematosus	Memory B cell %B cell || id:ebi-a-GCST90001406	17	-0.0187343	0.0786991	0.815063	0.98 (0.84-1.15)	0.0372051	0.0699188	0.594644	1.04 (0.90-1.19)	0.00705565	0.0464116	0.879169	0.953725	1.01 (0.92-1.10)	0.0316388	0.0782172	0.691201	1.03 (0.89-1.20)	0.0633259	0.111665	0.578512	1.07 (0.86-1.33)	23.783	0.109889	14.2397	16	0.580863	0.00791285	0.0195005	0.690636	rs28366259, rs60515154	0.00133333
ebi-a-GCST90001408	Systemic lupus erythematosus	Naive-mature B cell %B cell || id:ebi-a-GCST90001408	20	0.0247813	0.0748744	0.744488	1.03 (0.89-1.19)	-0.0349611	0.0643126	0.586709	0.97 (0.85-1.10)	0.00645675	0.0433397	0.881569	0.953829	1.01 (0.92-1.10)	0.0185923	0.0779372	0.814004	1.02 (0.87-1.19)	0.131157	0.108152	0.240106	1.14 (0.92-1.41)	22.872	0.124366	16.3403	19	0.634463	-0.00476146	0.0158648	0.767519	NA	0.637667
ebi-a-GCST90001443	Systemic lupus erythematosus	CD20- B cell %lymphocyte || id:ebi-a-GCST90001443	14	-0.00887496	0.0806528	0.914197	0.99 (0.85-1.16)	0.0390278	0.0656801	0.552371	1.04 (0.91-1.18)	0.00648077	0.0447161	0.884765	0.954442	1.01 (0.92-1.10)	0.0571027	0.0656917	0.400473	1.06 (0.93-1.20)	0.188592	0.150147	0.231202	1.21 (0.90-1.62)	21.934	0.0835059	17.771	13	0.166411	0.00613003	0.0238186	0.801259	NA	0.206333
ebi-a-GCST90001929	Systemic lupus erythematosus	CD127 on CD28+ CD45RA+ CD8+ T cell || id:ebi-a-GCST90001929	17	0.0849446	0.0554282	0.146213	1.09 (0.98-1.21)	0.0678683	0.0517633	0.189815	1.07 (0.97-1.18)	0.00522781	0.0358233	0.883974	0.954442	1.01 (0.94-1.08)	0.0592457	0.0491652	0.245712	1.06 (0.96-1.17)	-0.149348	0.119692	0.230067	0.86 (0.68-1.09)	21.837	0.126243	26.0748	16	0.0529846	-0.0359044	0.0166633	0.0478463	NA	0.114
ebi-a-GCST90002023	Systemic lupus erythematosus	CD4 on Central Memory CD4+ T cell || id:ebi-a-GCST90002023	15	-0.0216426	0.208978	0.919096	0.98 (0.65-1.47)	0.0585924	0.0647618	0.365605	1.06 (0.93-1.20)	-0.00643731	0.0460741	0.888884	0.957462	0.99 (0.91-1.09)	0.0614123	0.0727302	0.412651	1.06 (0.92-1.23)	0.0614123	0.101413	0.554493	1.06 (0.87-1.30)	26.5504	0.135078	20.5369	14	0.114103	0.00302724	0.039977	0.940791	NA	0.146
ebi-a-GCST90001947	Systemic lupus erythematosus	CD33 on CD33+ HLA DR+ CD14dim || id:ebi-a-GCST90001947	55	0.00359282	0.0405223	0.929684	1.00 (0.93-1.09)	0.00315413	0.0262487	0.904354	1.00 (0.95-1.06)	-0.00261706	0.0196878	0.894251	0.961816	1.00 (0.96-1.04)	0.04195	0.0397342	0.295776	1.04 (0.96-1.13)	0.0890157	0.0531148	0.0995367	1.09 (0.99-1.21)	37.9106	1.2716	74.0703	54	0.0362619	-0.00243614	0.0138553	0.861099	NA	0.0423333
ebi-a-GCST90001524	Systemic lupus erythematosus	Granulocytic Myeloid-Derived Suppressor Cells Absolute Count || id:ebi-a-GCST90001524	19	0.0331032	0.0763971	0.670242	1.03 (0.89-1.20)	0.0182794	0.0525584	0.727996	1.02 (0.92-1.13)	0.00573485	0.045027	0.898652	0.96512	1.01 (0.92-1.10)	0.00218651	0.0477603	0.963989	1.00 (0.91-1.10)	0.0194905	0.0817713	0.814299	1.02 (0.87-1.20)	22.3437	0.226214	32.6176	18	0.0185587	-0.00892206	0.0198699	0.659086	NA	0.03
ebi-a-GCST90001404	Systemic lupus erythematosus	Plasma Blast-Plasma Cell %B cell || id:ebi-a-GCST90001404	16	0.0235571	0.0570652	0.685998	1.02 (0.92-1.15)	0.00539821	0.0553737	0.92234	1.01 (0.90-1.12)	0.00397423	0.0401317	0.921115	0.967986	1.00 (0.93-1.09)	0.00321788	0.0556254	0.954632	1.00 (0.90-1.12)	-0.0712592	0.0863903	0.42238	0.93 (0.79-1.10)	22.2419	0.0967452	10.6661	15	0.775885	-0.00674136	0.0139659	0.636769	NA	0.823
ebi-a-GCST90001414	Systemic lupus erythematosus	IgD- CD24- B cell Absolute Count || id:ebi-a-GCST90001414	13	0.0159067	0.097242	0.87303	1.02 (0.84-1.23)	-0.018841	0.0771781	0.807135	0.98 (0.84-1.14)	0.00573088	0.0558209	0.918228	0.967986	1.01 (0.90-1.12)	-0.0374818	0.0843825	0.66481	0.96 (0.82-1.14)	-0.0902124	0.125415	0.485721	0.91 (0.71-1.17)	21.5635	0.0762647	7.87139	12	0.795098	-0.00282738	0.0221239	0.900616	NA	0.831667
ebi-a-GCST90001440	Systemic lupus erythematosus	IgD- CD24- B cell %lymphocyte || id:ebi-a-GCST90001440	17	-0.0155773	0.0632882	0.808916	0.98 (0.87-1.11)	-0.012307	0.0538996	0.819388	0.99 (0.89-1.10)	0.00375233	0.03799	0.92132	0.967986	1.00 (0.93-1.08)	-0.0173646	0.048561	0.725329	0.98 (0.89-1.08)	-0.0668123	0.0871131	0.454274	0.94 (0.79-1.11)	21.123	0.0977063	23.3827	16	0.10388	0.00850677	0.0186015	0.653998	NA	0.180667
ebi-a-GCST90001453	Systemic lupus erythematosus	CD11c+ CD62L- monocyte %monocyte || id:ebi-a-GCST90001453	8	-0.126851	0.256038	0.63791	0.88 (0.53-1.45)	-0.0723625	0.102016	0.478122	0.93 (0.76-1.14)	0.0077718	0.0780578	0.92069	0.967986	1.01 (0.86-1.17)	-0.101726	0.118347	0.418494	0.90 (0.72-1.14)	-0.134527	0.152048	0.405646	0.87 (0.65-1.18)	22.8324	0.0596702	7.35935	7	0.392447	0.0287868	0.0516968	0.597778	NA	0.445667
ebi-a-GCST90001468	Systemic lupus erythematosus	CD62L- myeloid Dendritic Cell Absolute Count || id:ebi-a-GCST90001468	39	-0.0293008	0.069204	0.674457	0.97 (0.85-1.11)	-0.0352509	0.0442533	0.4257	0.97 (0.89-1.05)	0.0036574	0.0363972	0.919959	0.967986	1.00 (0.93-1.08)	-0.0283776	0.0462784	0.543401	0.97 (0.89-1.06)	0.00088452	0.0882984	0.99206	1.00 (0.84-1.19)	54.1469	0.569298	65.8103	38	0.00339144	0.00917571	0.0163292	0.577559	rs35855160, rs6427596	<0.000333333333333333
ebi-a-GCST90001518	Systemic lupus erythematosus	CD33+ HLA DR+ CD14- Absolute Count || id:ebi-a-GCST90001518	24	-0.00512227	0.0179236	0.777717	0.99 (0.96-1.03)	-0.0127235	0.0216005	0.555837	0.99 (0.95-1.03)	-0.00172314	0.0151416	0.909395	0.967986	1.00 (0.97-1.03)	-0.00926935	0.0192647	0.634951	0.99 (0.95-1.03)	0.0280209	0.0300887	0.361382	1.03 (0.97-1.09)	22.4315	0.286539	15.9597	23	0.856987	0.00501401	0.0141475	0.726407	NA	0.854333
ebi-a-GCST90001696	Systemic lupus erythematosus	CD45RA- CD28- CD8+ T cell %CD8+ T cell || id:ebi-a-GCST90001696	49	-0.000598068	0.00223704	0.790371	1.00 (1.00-1.00)	0.00083099	0.00194704	0.669527	1.00 (1.00-1.00)	0.000189548	0.00189243	0.920216	0.967986	1.00 (1.00-1.00)	-9.49693e-05	0.00148122	0.949144	1.00 (1.00-1.00)	-0.0034496	0.00324592	0.293214	1.00 (0.99-1.00)	25.3449	0.359785	98.8832	48	2.18138e-05	0.00808323	0.0120626	0.50607	rs150371615, rs1736913	<0.000333333333333333
ebi-a-GCST90001730	Systemic lupus erythematosus	CD19 on IgD+ CD38dim B cell || id:ebi-a-GCST90001730	20	-0.00640735	0.0370426	0.864603	0.99 (0.92-1.07)	-0.0213479	0.037803	0.572269	0.98 (0.91-1.05)	-0.00338811	0.0291991	0.907625	0.967986	1.00 (0.94-1.06)	-0.0154315	0.0362005	0.674696	0.98 (0.92-1.06)	-0.050466	0.0953418	0.602716	0.95 (0.79-1.15)	23.2776	0.126528	19.1872	19	0.44489	0.00187153	0.013357	0.890124	NA	0.503667
ebi-a-GCST90001744	Systemic lupus erythematosus	CD20 on CD20- CD38- B cell || id:ebi-a-GCST90001744	9	0.437509	0.28201	0.164745	1.55 (0.89-2.69)	0.0469084	0.121386	0.69917	1.05 (0.83-1.33)	0.010679	0.0883121	0.903751	0.967986	1.01 (0.85-1.20)	0.132746	0.192227	0.509372	1.14 (0.78-1.66)	0.167011	0.218656	0.466909	1.18 (0.77-1.81)	20.297	0.0504019	9.70702	8	0.286195	-0.0667576	0.0418501	0.154706	rs10426452	0.0463333
ebi-a-GCST90001768	Systemic lupus erythematosus	CD24 on IgD+ CD38+ B cell || id:ebi-a-GCST90001768	20	-0.153723	0.11276	0.189607	0.86 (0.69-1.07)	-0.0260285	0.0766076	0.734034	0.97 (0.84-1.13)	0.0055991	0.0476434	0.906447	0.967986	1.01 (0.92-1.10)	-0.108078	0.0873225	0.230911	0.90 (0.76-1.07)	0.156608	0.162974	0.348654	1.17 (0.85-1.61)	25.2187	0.136981	28.1058	19	0.0814131	0.0375613	0.0231277	0.12174	rs35093039	0.0143333
ebi-a-GCST90001793	Systemic lupus erythematosus	CD25 on switched memory B cell || id:ebi-a-GCST90001793	25	0.0363465	0.057616	0.534364	1.04 (0.93-1.16)	0.015721	0.0506664	0.756344	1.02 (0.92-1.12)	0.00360725	0.0318025	0.909692	0.967986	1.00 (0.94-1.07)	0.0364132	0.0486677	0.461609	1.04 (0.94-1.14)	0.0970237	0.0734974	0.199256	1.10 (0.95-1.27)	51.6312	0.343757	28.6228	24	0.234651	-0.0105802	0.0147684	0.480951	NA	0.273667
ebi-a-GCST90001874	Systemic lupus erythematosus	HVEM on Terminally Differentiated CD8+ T cell || id:ebi-a-GCST90001874	23	0.0465788	0.0751122	0.541848	1.05 (0.90-1.21)	0.0208556	0.0405095	0.606669	1.02 (0.94-1.11)	0.00329717	0.0275336	0.90468	0.967986	1.00 (0.95-1.06)	0.0181478	0.0493566	0.716621	1.02 (0.92-1.12)	0.0271037	0.0622716	0.667621	1.03 (0.91-1.16)	21.3824	0.388304	28.0454	22	0.174182	-0.0137727	0.0216955	0.532404	NA	0.199333
ebi-a-GCST90002003	Systemic lupus erythematosus	CCR2 on CD14- CD16- || id:ebi-a-GCST90002003	14	-0.0121062	0.0713988	0.868183	0.99 (0.86-1.14)	-0.0428372	0.0729345	0.556976	0.96 (0.83-1.11)	-0.00507454	0.0505626	0.920057	0.967986	0.99 (0.90-1.10)	-0.0700996	0.0704581	0.337938	0.93 (0.81-1.07)	0.117545	0.148536	0.442936	1.12 (0.84-1.50)	25.0081	0.095775	12.1351	13	0.516601	0.00269409	0.0192205	0.890853	NA	0.457667
ebi-a-GCST90002035	Systemic lupus erythematosus	CD80 on myeloid Dendritic Cell || id:ebi-a-GCST90002035	24	0.0121308	0.110431	0.913525	1.01 (0.82-1.26)	0.052257	0.0672202	0.436922	1.05 (0.92-1.20)	0.00593414	0.0542312	0.912867	0.967986	1.01 (0.90-1.12)	0.06559	0.0800182	0.420808	1.07 (0.91-1.25)	-0.16056	0.12822	0.223076	0.85 (0.66-1.09)	27.5332	0.227153	42.1609	23	0.00869445	-0.00141975	0.0218813	0.948852	NA	0.011
ebi-a-GCST90002063	Systemic lupus erythematosus	CD4 on CD4 regulatory T cell || id:ebi-a-GCST90002063	25	-0.0323727	0.064839	0.622326	0.97 (0.85-1.10)	-0.0157138	0.0489197	0.748047	0.98 (0.89-1.08)	-0.00444202	0.0431289	0.917968	0.967986	1.00 (0.91-1.08)	-0.0364719	0.055963	0.520778	0.96 (0.86-1.08)	0.102776	0.101166	0.319804	1.11 (0.91-1.35)	23.0073	0.195412	42.2223	24	0.0121844	0.010761	0.0184428	0.565247	rs4568494, rs6906714	<0.000333333333333333
ebi-a-GCST90001614	Systemic lupus erythematosus	CD8+ and CD8dim T cell %leukocyte || id:ebi-a-GCST90001614	18	-0.00831765	0.273434	0.976109	0.99 (0.58-1.69)	-0.0933616	0.0906778	0.3032	0.91 (0.76-1.09)	0.00627341	0.0756254	0.933888	0.971707	1.01 (0.87-1.17)	-0.231921	0.195919	0.252797	0.79 (0.54-1.16)	-0.265561	0.224036	0.252185	0.77 (0.49-1.19)	24.219	0.118112	28.2844	17	0.041723	0.00259055	0.0465323	0.956292	rs2516466, rs28869508, rs3094589	<0.000333333333333333
ebi-a-GCST90001914	Systemic lupus erythematosus	CD45 on lymphocyte || id:ebi-a-GCST90001914	14	-0.0859575	0.0630794	0.198007	0.92 (0.81-1.04)	-0.0159483	0.0626403	0.799032	0.98 (0.87-1.11)	-0.00390126	0.0433005	0.92821	0.971707	1.00 (0.92-1.08)	-0.0183215	0.0625117	0.774081	0.98 (0.87-1.11)	0.0688337	0.104866	0.523019	1.07 (0.87-1.32)	21.7003	0.0969739	13.4085	13	0.416779	0.0265669	0.0148512	0.098886	NA	0.432667
ebi-a-GCST90001939	Systemic lupus erythematosus	CD25 on activated CD4 regulatory T cell || id:ebi-a-GCST90001939	14	-0.00503956	0.139879	0.971852	0.99 (0.76-1.31)	0.0575772	0.0834249	0.490088	1.06 (0.90-1.25)	0.00489621	0.0590002	0.933862	0.971707	1.00 (0.90-1.13)	0.0830406	0.0905004	0.375553	1.09 (0.91-1.30)	0.146347	0.12523	0.263537	1.16 (0.91-1.48)	21.7611	0.0881797	18.0318	13	0.156317	0.00227307	0.0273943	0.935239	NA	0.205667
ebi-a-GCST90001948	Systemic lupus erythematosus	CD33 on CD33dim HLA DR+ CD11b+ || id:ebi-a-GCST90001948	69	-0.0125161	0.0384408	0.745745	0.99 (0.92-1.06)	0.0210363	0.0240218	0.381183	1.02 (0.97-1.07)	-0.00129986	0.0158982	0.934836	0.971707	1.00 (0.97-1.03)	0.029622	0.0407318	0.469572	1.03 (0.95-1.12)	0.0401957	0.0476581	0.401951	1.04 (0.95-1.14)	43.2493	1.75145	71.1497	68	0.373344	0.00387061	0.0120025	0.74809	NA	0.378667
ebi-a-GCST90001968	Systemic lupus erythematosus	FSC-A on B cell || id:ebi-a-GCST90001968	15	0.0480518	0.109424	0.667775	1.05 (0.85-1.30)	-0.0173054	0.0761633	0.820257	0.98 (0.85-1.14)	-0.00432502	0.0535009	0.935569	0.971707	1.00 (0.90-1.11)	-0.00479647	0.115091	0.967346	1.00 (0.79-1.25)	0.0971827	0.139443	0.497254	1.10 (0.84-1.45)	20.5058	0.0982542	13.2712	14	0.505285	-0.0133904	0.0244031	0.592499	NA	0.511667
ebi-a-GCST90001985	Systemic lupus erythematosus	CD40 on monocytes || id:ebi-a-GCST90001985	41	-0.027971	0.0246648	0.263699	0.97 (0.93-1.02)	-0.0115754	0.0212706	0.586306	0.99 (0.95-1.03)	0.00177989	0.0210803	0.932712	0.971707	1.00 (0.96-1.04)	-0.0112749	0.0190067	0.556382	0.99 (0.95-1.03)	0.109575	0.0703507	0.127218	1.12 (0.97-1.28)	40.4102	0.43828	67.3239	40	0.00439262	0.0245936	0.0116671	0.0415137	rs111994823, rs6427596	<0.000333333333333333
ebi-a-GCST90002014	Systemic lupus erythematosus	CCR2 on CD62L+ myeloid Dendritic Cell || id:ebi-a-GCST90002014	21	-0.108956	0.129011	0.408872	0.90 (0.70-1.15)	-0.0356683	0.0731395	0.625781	0.96 (0.84-1.11)	-0.00472702	0.0574501	0.934424	0.971707	1.00 (0.89-1.11)	-0.0433664	0.09736	0.660798	0.96 (0.79-1.16)	0.143102	0.144314	0.333236	1.15 (0.87-1.53)	26.1173	0.189159	36.4843	20	0.0134828	0.029033	0.0321392	0.377651	NA	0.0133333
ebi-a-GCST90002021	Systemic lupus erythematosus	CD14 on CD33dim HLA DR+ CD11b+ || id:ebi-a-GCST90002021	10	0.0906956	0.116573	0.458947	1.09 (0.87-1.38)	0.0282585	0.069806	0.685614	1.03 (0.90-1.18)	-0.00405616	0.0485978	0.933483	0.971707	1.00 (0.91-1.10)	0.0488683	0.104426	0.65093	1.05 (0.86-1.29)	0.0123496	0.114235	0.916282	1.01 (0.81-1.27)	21.039	0.127269	10.1676	9	0.33709	-0.0281764	0.0310014	0.389975	NA	0.339667
ebi-a-GCST90001466	Systemic lupus erythematosus	CD86+ plasmacytoid Dendritic Cell Absolute Count || id:ebi-a-GCST90001466	12	0.131926	0.0961924	0.200212	1.14 (0.94-1.38)	0.025892	0.0803937	0.747403	1.03 (0.88-1.20)	0.00453989	0.0591993	0.938872	0.973744	1.00 (0.89-1.13)	0.0617231	0.0925844	0.518722	1.06 (0.89-1.28)	-0.150122	0.147339	0.330143	0.86 (0.64-1.15)	22.9285	0.0810406	7.23041	11	0.780129	-0.0373972	0.0222583	0.123848	NA	0.772667
ebi-a-GCST90001599	Systemic lupus erythematosus	CD4-CD8- T cell %T cell || id:ebi-a-GCST90001599	17	-0.029926	0.0886014	0.740225	0.97 (0.82-1.15)	-0.0783017	0.061762	0.20487	0.92 (0.82-1.04)	-0.00339528	0.0465395	0.941842	0.975431	1.00 (0.91-1.09)	-0.0827457	0.0917196	0.380353	0.92 (0.77-1.10)	-0.074154	0.117852	0.538091	0.93 (0.74-1.17)	25.8524	0.118908	13.6272	16	0.626466	0.00581942	0.0165375	0.729813	NA	0.608667
ebi-a-GCST90001814	Systemic lupus erythematosus	CD38 on IgD- CD38+ B cell || id:ebi-a-GCST90001814	11	0.00150344	0.0183913	0.936637	1.00 (0.97-1.04)	0.00298552	0.0200341	0.881536	1.00 (0.96-1.04)	0.00116194	0.0171528	0.945992	0.978334	1.00 (0.97-1.04)	0.00362889	0.0182492	0.846363	1.00 (0.97-1.04)	-0.0129055	0.0541618	0.816477	0.99 (0.89-1.10)	21.074	0.0632816	5.86274	10	0.82666	-0.000805397	0.0156477	0.960075	NA	0.860667
ebi-a-GCST90001435	Systemic lupus erythematosus	Plasma Blast-Plasma Cell %lymphocyte || id:ebi-a-GCST90001435	14	0.0122469	0.0620313	0.846795	1.01 (0.90-1.14)	0.0211776	0.0461978	0.646657	1.02 (0.93-1.12)	0.00303917	0.0469818	0.948422	0.979016	1.00 (0.91-1.10)	0.0010419	0.0430613	0.981064	1.00 (0.92-1.09)	-0.0772043	0.0777112	0.33861	0.93 (0.79-1.08)	21.954	0.0835799	23.555	13	0.0354784	-0.00434418	0.0180774	0.814146	NA	0.0753333
ebi-a-GCST90002077	Systemic lupus erythematosus	SSC-A on HLA DR+ Natural Killer || id:ebi-a-GCST90002077	36	-0.037986	0.0402164	0.351557	0.96 (0.89-1.04)	-0.0505521	0.0351449	0.150324	0.95 (0.89-1.02)	0.0017847	0.0280946	0.949349	0.979016	1.00 (0.95-1.06)	-0.0444862	0.0336445	0.194663	0.96 (0.90-1.02)	-0.0261144	0.0599011	0.665544	0.97 (0.87-1.10)	34.9419	0.407802	50.6726	35	0.0421009	0.0164902	0.0120681	0.180773	NA	0.0513333
ebi-a-GCST90001632	Systemic lupus erythematosus	CD8+ Natural Killer T %lymphocyte || id:ebi-a-GCST90001632	21	0.0498944	0.10014	0.624027	1.05 (0.86-1.28)	-0.0294066	0.0718639	0.682394	0.97 (0.84-1.12)	0.002621	0.0482773	0.956704	0.981027	1.00 (0.91-1.10)	-0.00278432	0.091997	0.976155	1.00 (0.83-1.19)	-0.131693	0.113874	0.261111	0.88 (0.70-1.10)	26.5653	0.150598	18.0057	20	0.587035	-0.00975596	0.0181059	0.596263	NA	0.595667
ebi-a-GCST90001647	Systemic lupus erythematosus	Natural Killer %lymphocyte || id:ebi-a-GCST90001647	20	-0.0120789	0.0726786	0.869855	0.99 (0.86-1.14)	0.0510525	0.0563757	0.36516	1.05 (0.94-1.18)	0.00216232	0.0376708	0.954226	0.981027	1.00 (0.93-1.08)	0.0576845	0.0547829	0.305564	1.06 (0.95-1.18)	0.0576845	0.082838	0.494639	1.06 (0.90-1.25)	29.0124	0.156302	27.8848	19	0.0856708	0.00439077	0.0171434	0.800762	NA	0.108
ebi-a-GCST90002000	Systemic lupus erythematosus	PDL-1 on CD14- CD16- || id:ebi-a-GCST90002000	17	0.0210154	0.0560565	0.712985	1.02 (0.91-1.14)	0.0111888	0.0384995	0.77134	1.01 (0.94-1.09)	0.00252005	0.0462644	0.95656	0.981027	1.00 (0.92-1.10)	0.0158889	0.0328898	0.635572	1.02 (0.95-1.08)	0.136357	0.110297	0.234198	1.15 (0.92-1.42)	22.5627	0.105071	39.4966	16	0.000921723	-0.0125556	0.0205322	0.550018	NA	0.0183333
ebi-a-GCST90002007	Systemic lupus erythematosus	HLA DR on CD14+ CD16+ monocyte || id:ebi-a-GCST90002007	58	-0.209687	0.0939078	0.02957	0.81 (0.67-0.97)	-0.115919	0.0430886	0.00713991	0.89 (0.82-0.97)	0.00230828	0.0413924	0.955528	0.981027	1.00 (0.92-1.09)	-0.127781	0.0585686	0.0332668	0.88 (0.78-0.99)	-0.127781	0.102232	0.21644	0.88 (0.72-1.08)	41.4109	0.65389	159.526	57	1.20161e-11	0.054379	0.0218389	0.0157686	rs148600179, rs17843648, rs2734573, rs2854047, rs362522, rs73732214, rs79568124, rs9266490, rs9269070, rs9501400	<0.000333333333333333
ebi-a-GCST90001527	Systemic lupus erythematosus	CD33dim HLA DR+ CD11b- Absolute Count || id:ebi-a-GCST90001527	19	-0.0254749	0.033165	0.452951	0.97 (0.91-1.04)	-0.0186575	0.0351619	0.595684	0.98 (0.92-1.05)	-0.00121836	0.0251138	0.961307	0.981738	1.00 (0.95-1.05)	-0.0180395	0.0302238	0.558033	0.98 (0.93-1.04)	-0.0122726	0.0629882	0.8477	0.99 (0.87-1.12)	25.0462	0.252	20.673	18	0.29623	0.0167556	0.0137247	0.238811	NA	0.354667
ebi-a-GCST90001723	Systemic lupus erythematosus	CD19 on CD24+ CD27+ B cell || id:ebi-a-GCST90001723	26	0.02416	0.0497207	0.631435	1.02 (0.93-1.13)	0.0351861	0.0504581	0.485595	1.04 (0.94-1.14)	0.00159471	0.0338642	0.96244	0.981738	1.00 (0.94-1.07)	0.0345622	0.0496783	0.493022	1.04 (0.94-1.14)	-0.0370861	0.0942319	0.697241	0.96 (0.80-1.16)	23.9735	0.169421	25.7827	25	0.419264	-0.00817788	0.0128672	0.531077	NA	0.433
ebi-a-GCST90001815	Systemic lupus erythematosus	CD38 on IgD- CD38dim B cell || id:ebi-a-GCST90001815	19	-0.0403629	0.0471604	0.403976	0.96 (0.88-1.05)	-0.0346045	0.0449744	0.44164	0.97 (0.88-1.06)	0.0015371	0.0301123	0.959289	0.981738	1.00 (0.94-1.06)	-0.0245993	0.0376185	0.521434	0.98 (0.91-1.05)	0.136873	0.082663	0.115092	1.15 (0.98-1.35)	29.4889	0.151922	25.2054	18	0.119363	0.0236192	0.0178701	0.203775	NA	0.169333
ebi-a-GCST90001935	Systemic lupus erythematosus	CD25 on CD39+ CD4 regulatory T cell || id:ebi-a-GCST90001935	10	-0.039295	0.25904	0.883183	0.96 (0.58-1.60)	0.13374	0.100857	0.184828	1.14 (0.94-1.39)	0.00330672	0.0709107	0.962806	0.981738	1.00 (0.87-1.15)	0.18	0.131373	0.203846	1.20 (0.93-1.55)	0.156793	0.173806	0.3905	1.17 (0.83-1.64)	26.197	0.0756992	14.5929	9	0.102742	0.00801981	0.0453232	0.863948	NA	0.111333
ebi-a-GCST90001546	Systemic lupus erythematosus	Terminally Differentiated CD4+ T cell %CD4+ T cell || id:ebi-a-GCST90001546	27	0.0488463	0.105813	0.64834	1.05 (0.85-1.29)	0.053597	0.0655924	0.413859	1.06 (0.93-1.20)	-0.00238269	0.060559	0.968615	0.984895	1.00 (0.89-1.12)	0.0862452	0.0717497	0.240187	1.09 (0.95-1.25)	-0.21516	0.148834	0.160226	0.81 (0.60-1.08)	26.8596	0.209873	53.3905	26	0.00121071	-0.0135264	0.0227676	0.55778	rs17843648, rs3189152, rs9468900	<0.000333333333333333
ebi-a-GCST90001753	Systemic lupus erythematosus	CD20 on IgD- CD24- B cell || id:ebi-a-GCST90001753	24	0.0391884	0.067715	0.568653	1.04 (0.91-1.19)	-0.0116259	0.0487222	0.811403	0.99 (0.90-1.09)	0.00188865	0.0469125	0.967887	0.984895	1.00 (0.91-1.10)	0.033571	0.0460362	0.473221	1.03 (0.94-1.13)	0.184401	0.0974969	0.0712368	1.20 (0.99-1.46)	23.2445	0.151602	50.0317	23	0.000912553	-0.01334	0.0173186	0.449334	rs11751198, rs147717587, rs241399	<0.000333333333333333
ebi-a-GCST90001517	Systemic lupus erythematosus	CD33+ HLA DR+ Absolute Count || id:ebi-a-GCST90001517	23	0.00680681	0.0234648	0.774595	1.01 (0.96-1.05)	-0.000436906	0.0272252	0.987196	1.00 (0.95-1.05)	-0.000597398	0.0193405	0.975358	0.989981	1.00 (0.96-1.04)	-0.00259892	0.0231576	0.911661	1.00 (0.95-1.04)	-0.00676813	0.0453442	0.882707	0.99 (0.91-1.09)	22.6078	0.276756	15.2958	22	0.849232	-0.00573301	0.0102879	0.583244	NA	0.844667
ebi-a-GCST90001980	Systemic lupus erythematosus	CD40 on CD14+ CD16- monocyte || id:ebi-a-GCST90001980	33	-0.0394791	0.0473091	0.410389	0.96 (0.88-1.05)	-0.00884237	0.0389992	0.820632	0.99 (0.92-1.07)	0.000772611	0.0260568	0.976345	0.989981	1.00 (0.95-1.05)	-0.0121904	0.0437185	0.782162	0.99 (0.91-1.08)	0.113169	0.0845284	0.190059	1.12 (0.95-1.32)	42.6309	0.373306	41.167	32	0.128528	0.0158665	0.0145883	0.285147	NA	0.141
ebi-a-GCST90001467	Systemic lupus erythematosus	CD86+ plasmacytoid Dendritic Cell %Dendritic Cell || id:ebi-a-GCST90001467	17	0.123426	0.134254	0.372465	1.13 (0.87-1.47)	0.0895264	0.0855588	0.295389	1.09 (0.92-1.29)	0.00136201	0.0555715	0.980447	0.989992	1.00 (0.90-1.12)	0.114584	0.112518	0.323659	1.12 (0.90-1.40)	-0.249048	0.17003	0.162367	0.78 (0.56-1.09)	27.0666	0.13363	22.3713	16	0.131602	-0.0257715	0.0247387	0.314027	NA	0.128
ebi-a-GCST90001528	Systemic lupus erythematosus	CD33dim HLA DR+ CD11b- %CD33dim HLA DR+ || id:ebi-a-GCST90001528	18	-0.032826	0.0663343	0.627427	0.97 (0.85-1.10)	0.0430238	0.0431715	0.318969	1.04 (0.96-1.14)	0.000802086	0.0291304	0.978034	0.989992	1.00 (0.95-1.06)	0.0374457	0.0513206	0.475543	1.04 (0.94-1.15)	0.000541885	0.0643146	0.993376	1.00 (0.88-1.13)	26.0378	0.24808	23.9309	17	0.121324	0.0139331	0.0232867	0.557996	rs6105661	0.016
ebi-a-GCST90001629	Systemic lupus erythematosus	HLA DR+ CD8+ T cell %lymphocyte || id:ebi-a-GCST90001629	36	-0.059845	0.0540759	0.276199	0.94 (0.85-1.05)	-0.016805	0.0382361	0.660296	0.98 (0.91-1.06)	-0.000847644	0.0338605	0.980028	0.989992	1.00 (0.93-1.07)	-0.0180379	0.0361255	0.620683	0.98 (0.91-1.05)	-0.0226377	0.082366	0.785052	0.98 (0.83-1.15)	31.1738	0.30508	52.0964	35	0.0315216	0.0194024	0.0139807	0.174227	rs41268902, rs7739375	<0.000333333333333333
ebi-a-GCST90001684	Systemic lupus erythematosus	CD127- CD8+ T cell Absolute Count || id:ebi-a-GCST90001684	20	0.0613104	0.222615	0.786138	1.06 (0.69-1.64)	-0.0230541	0.0895335	0.796799	0.98 (0.82-1.16)	-0.00121891	0.0768046	0.987338	0.99261	1.00 (0.86-1.16)	-0.099485	0.134254	0.46774	0.91 (0.70-1.18)	-0.213867	0.192317	0.279988	0.81 (0.55-1.18)	22.5278	0.132828	37.7215	19	0.00643793	-0.0114953	0.0382815	0.767402	rs12130486, rs150971914, rs1965747	<0.000333333333333333
ebi-a-GCST90001733	Systemic lupus erythematosus	CD19 on IgD- CD38- B cell || id:ebi-a-GCST90001733	18	-0.0773038	0.0919734	0.413011	0.93 (0.77-1.11)	-0.0362425	0.0705818	0.607614	0.96 (0.84-1.11)	-0.00059007	0.0464993	0.989875	0.99261	1.00 (0.91-1.09)	-0.027654	0.0753223	0.718044	0.97 (0.84-1.13)	0.128113	0.117842	0.292141	1.14 (0.90-1.43)	21.6836	0.106145	20.968	17	0.227726	0.0169524	0.0168218	0.328567	rs190416390	0.016
ebi-a-GCST90001751	Systemic lupus erythematosus	CD20 on IgD+ CD38+ B cell || id:ebi-a-GCST90001751	23	0.0192321	0.086155	0.825516	1.02 (0.86-1.21)	0.0716656	0.0548313	0.191206	1.07 (0.96-1.20)	-0.000981329	0.0505864	0.984523	0.99261	1.00 (0.90-1.10)	0.0324708	0.0567553	0.573042	1.03 (0.92-1.15)	-0.103566	0.12238	0.406515	0.90 (0.71-1.15)	31.1437	0.193703	45.7472	22	0.00213099	-0.00562618	0.0191888	0.772246	rs28368843	<0.000333333333333333
ebi-a-GCST90001917	Systemic lupus erythematosus	CD45 on CD8+ T cell || id:ebi-a-GCST90001917	15	-0.0013202	0.017919	0.94239	1.00 (0.96-1.03)	-0.00728352	0.0207296	0.72532	0.99 (0.95-1.03)	0.000219929	0.0164242	0.989316	0.99261	1.00 (0.97-1.03)	-0.00564569	0.0182096	0.761098	0.99 (0.96-1.03)	0.0184142	0.0340751	0.597414	1.02 (0.95-1.09)	22.3435	0.106948	9.64074	14	0.787949	0.00300704	0.0139891	0.833137	NA	0.819333
ebi-a-GCST90001988	Systemic lupus erythematosus	HLA DR on CD14+ CD16- monocyte || id:ebi-a-GCST90001988	58	-0.0699533	0.0741771	0.349703	0.93 (0.81-1.08)	-0.0255112	0.0342391	0.456219	0.97 (0.91-1.04)	0.000555947	0.0342024	0.987031	0.99261	1.00 (0.94-1.07)	-0.0374783	0.0343413	0.279713	0.96 (0.90-1.03)	-0.0532255	0.073036	0.469134	0.95 (0.82-1.09)	54.7939	0.842795	154.227	57	6.83026e-11	0.0215523	0.0201264	0.28883	rs1265795, rs146219611, rs2235698, rs2734573, rs28732195, rs73732214, rs9266490, rs9469053	<0.000333333333333333
ebi-a-GCST90001725	Systemic lupus erythematosus	CD19 on IgD+ CD24- B cell || id:ebi-a-GCST90001725	19	-0.0219325	0.0367958	0.55899	0.98 (0.91-1.05)	-0.0214989	0.0402273	0.59304	0.98 (0.90-1.06)	-0.000168781	0.030292	0.995554	0.996928	1.00 (0.94-1.06)	-0.0237539	0.0367058	0.525708	0.98 (0.91-1.05)	-0.0300289	0.0978409	0.76243	0.97 (0.80-1.18)	23.5006	0.121391	18.0284	18	0.453784	0.0130478	0.0125232	0.312051	NA	0.489667
ebi-a-GCST90001993	Systemic lupus erythematosus	PDL-1 on CD14+ CD16- monocyte || id:ebi-a-GCST90001993	9	-0.194339	0.328197	0.572378	0.82 (0.43-1.57)	-0.0255768	0.145945	0.860884	0.97 (0.73-1.30)	5.23989e-05	0.0988239	0.999577	0.999577	1.00 (0.82-1.21)	-0.0956052	0.254008	0.716416	0.91 (0.55-1.50)	-0.0690014	0.260664	0.797922	0.93 (0.56-1.56)	20.8342	0.0514019	10.8118	8	0.212593	0.0377736	0.059403	0.545071	NA	0.227667

## Sheet: Supplementary table S4A
id.outcome	outcome	exposure	nsnp	b_MR.Egger	se_MR.Egger	pval_MR.Egger	estimate_MR.Egger	b_Weighted.median	se_Weighted.median	pval_Weighted.median	estimate_Weighted.median	b_Inverse.variance.weighted.	se_Inverse.variance.weighted.	pval_Inverse.variance.weighted.	fdr_Inverse.variance.weighted.	estimate_Inverse.variance.weighted.	b_Weighted.mode	se_Weighted.mode	pval_Weighted.mode	estimate_Weighted.mode	b_Simple.mode	se_Simple.mode	pval_Simple.mode	estimate_Simple.mode	F	R2	Q_Inverse.variance.weighted	Q_df_Inverse.variance.weighted	Q_pval_Inverse.variance.weighted	egger_intercept	se	pval	outliers	global_test_p
ebi-a-GCST90001541	Naive CD4+ T cell %CD4+ T cell || id:ebi-a-GCST90001541	MDS	12	0.0987868	0.0343693	0.0165472	1.10 (1.03-1.18)	0.0593949	0.0237746	0.0124809	1.06 (1.01-1.11)	0.0576873	0.017175	0.000782825	0.0279857	1.06 (1.02-1.10)	0.0696494	0.0335826	0.0623441	1.07 (1.00-1.15)	0.0277266	0.0348925	0.443636	1.03 (0.96-1.10)	27.1292	0.000722177	6.64547	11	0.827024	-0.0297259	0.0215319	0.197491	NA	0.784
ebi-a-GCST90001535	CD45RA- CD4+ T cell %CD4+ T cell || id:ebi-a-GCST90001535	MDS	12	-0.102207	0.0351632	0.0156541	0.90 (0.84-0.97)	-0.0474013	0.0240746	0.0489608	0.95 (0.91-1.00)	-0.0572103	0.0175724	0.00113116	0.0279857	0.94 (0.91-0.98)	-0.0407289	0.0290227	0.188107	0.96 (0.91-1.02)	-0.035657	0.0325646	0.296929	0.96 (0.91-1.03)	27.1292	0.000722177	8.21802	11	0.693651	0.0325475	0.0220307	0.170364	NA	0.695
ebi-a-GCST90001536	CD45RA- CD4+ T cell %T cell || id:ebi-a-GCST90001536	MDS	12	-0.0965977	0.0357518	0.0222407	0.91 (0.85-0.97)	-0.0559561	0.0234092	0.0168323	0.95 (0.90-0.99)	-0.0429826	0.0178684	0.0161501	0.145023	0.96 (0.92-0.99)	-0.0598193	0.0269367	0.0483029	0.94 (0.89-0.99)	-0.0598193	0.0342139	0.10821	0.94 (0.88-1.01)	27.1292	0.000722177	10.887	11	0.45278	0.0387738	0.0223944	0.114056	NA	0.55
ebi-a-GCST90002032	CD39 on CD39+ CD4+ T cell || id:ebi-a-GCST90002032	MDS	12	-0.0106241	0.0416555	0.803856	0.99 (0.91-1.07)	-0.0411557	0.0263712	0.118611	0.96 (0.91-1.01)	-0.041086	0.0205788	0.0458771	0.233556	0.96 (0.92-1.00)	-0.0426868	0.0306733	0.191527	0.96 (0.90-1.02)	-0.0585635	0.0382158	0.153654	0.94 (0.88-1.02)	27.1292	0.000722177	5.00211	11	0.931064	-0.0217785	0.0258933	0.419958	NA	0.938
ebi-a-GCST90001833	CD62L on CD62L+ Dendritic Cell || id:ebi-a-GCST90001833	MDS	12	-0.0260835	0.0388224	0.51689	0.97 (0.90-1.05)	-0.0357572	0.0249114	0.151181	0.96 (0.92-1.01)	-0.0327777	0.0192286	0.088263	0.323276	0.97 (0.93-1.00)	-0.0397718	0.0278917	0.181643	0.96 (0.91-1.02)	-0.040549	0.0332854	0.248624	0.96 (0.90-1.02)	27.1292	0.000722177	6.63761	11	0.827626	-0.00480757	0.0242208	0.846639	NA	0.862
ebi-a-GCST90001924	CD127 on CD28+ CD4+ T cell || id:ebi-a-GCST90001924	MDS	12	0.00458374	0.0450576	0.920981	1.00 (0.92-1.10)	-0.00483668	0.0283741	0.864648	1.00 (0.94-1.05)	-0.0334837	0.0203034	0.0991142	0.336387	0.97 (0.93-1.01)	-0.00126578	0.0327523	0.969864	1.00 (0.94-1.06)	0.017664	0.0471764	0.715207	1.02 (0.93-1.12)	27.1292	0.000722177	13.2287	11	0.27864	-0.0273462	0.0281171	0.353699	NA	0.318
ebi-a-GCST90002025	CD4 on Effector Memory CD4+ T cell || id:ebi-a-GCST90002025	MDS	11	-0.0322565	0.0453038	0.494503	0.97 (0.89-1.06)	-0.0237161	0.0281469	0.399462	0.98 (0.92-1.03)	-0.0271383	0.0215045	0.206954	0.546377	0.97 (0.93-1.02)	-0.0385053	0.0297243	0.224282	0.96 (0.91-1.02)	-0.0503738	0.0384983	0.219988	0.95 (0.88-1.03)	25.2602	0.000612246	10.9613	10	0.360538	0.00392342	0.0295928	0.897442	rs7705526	0.031
ebi-a-GCST90002030	CD39 on CD39+ activated CD4 regulatory T cell || id:ebi-a-GCST90002030	MDS	12	0.0407337	0.0408186	0.341853	1.04 (0.96-1.13)	-0.00268842	0.0262218	0.918339	1.00 (0.95-1.05)	-0.0222292	0.0201427	0.269772	0.581047	0.98 (0.94-1.02)	-0.00202681	0.0320491	0.950709	1.00 (0.94-1.06)	-0.0047555	0.0421386	0.91218	1.00 (0.92-1.08)	27.1292	0.000722177	9.76354	11	0.551774	-0.0449464	0.0253437	0.10655	NA	0.559
ebi-a-GCST90001784	CD25 on IgD+ CD38dim B cell || id:ebi-a-GCST90001784	MDS	12	-0.000825505	0.0375494	0.982893	1.00 (0.93-1.08)	-0.0236631	0.0240248	0.324652	0.98 (0.93-1.02)	-0.0177225	0.0184864	0.337719	0.664424	0.98 (0.95-1.02)	-0.0256105	0.0274971	0.371644	0.97 (0.92-1.03)	-0.0296552	0.0307289	0.355253	0.97 (0.91-1.03)	27.1292	0.000722177	9.7551	11	0.552541	-0.012046	0.0233002	0.616404	NA	0.632
ebi-a-GCST90001483	CD39+ resting CD4 regulatory T cell Absolute Count || id:ebi-a-GCST90001483	MDS	12	0.0336753	0.0371711	0.386268	1.03 (0.96-1.11)	-0.00319596	0.0237402	0.89291	1.00 (0.95-1.04)	-0.011184	0.018585	0.547322	0.846197	0.99 (0.95-1.03)	0.00327415	0.0251227	0.898661	1.00 (0.96-1.05)	-0.00351863	0.0333052	0.917764	1.00 (0.93-1.06)	27.1292	0.000722177	8.40447	11	0.676679	-0.0324359	0.0232763	0.193659	NA	0.713
ebi-a-GCST90001849	CD3 on HLA DR+ CD4+ T cell || id:ebi-a-GCST90001849	MDS	12	-0.01771	0.0441447	0.696726	0.98 (0.90-1.07)	-0.00723907	0.0279869	0.795898	0.99 (0.94-1.05)	-0.0125629	0.0198321	0.526431	0.846197	0.99 (0.95-1.03)	0.0131007	0.0384658	0.739836	1.01 (0.94-1.09)	0.0191432	0.0513333	0.716293	1.02 (0.92-1.13)	27.1292	0.000722177	12.1254	11	0.354294	0.00369315	0.0275355	0.895966	NA	0.33
ebi-a-GCST90001745	CD20 on CD24+ CD27+ B cell || id:ebi-a-GCST90001745	MDS	12	0.039086	0.0370059	0.315722	1.04 (0.97-1.12)	0.0166503	0.0235706	0.479939	1.02 (0.97-1.06)	0.00560783	0.0182204	0.758252	0.965048	1.01 (0.97-1.04)	0.0153235	0.0261856	0.570231	1.02 (0.96-1.07)	0.0216081	0.0309034	0.498936	1.02 (0.96-1.09)	27.1292	0.000722177	5.66205	11	0.894935	-0.0238702	0.0229657	0.323104	NA	0.915
ebi-a-GCST90001485	CD39+ resting CD4 regulatory T cell %CD4 regulatory T cell || id:ebi-a-GCST90001485	MDS	12	0.0472489	0.0368716	0.228954	1.05 (0.98-1.13)	0.00831149	0.0235266	0.723878	1.01 (0.96-1.06)	-0.00476292	0.0184125	0.795883	0.974546	1.00 (0.96-1.03)	0.00983202	0.0241826	0.692119	1.01 (0.96-1.06)	0.000749166	0.0324742	0.982008	1.00 (0.94-1.07)	27.1292	0.000722177	9.30083	11	0.594145	-0.0375735	0.0230774	0.134549	NA	0.628
ebi-a-GCST90001587	CD16+ monocyte %monocyte || id:ebi-a-GCST90001587	MDS	12	0.00517349	0.0366322	0.890494	1.01 (0.94-1.08)	-0.0133029	0.0231345	0.565274	0.99 (0.94-1.03)	-0.00494616	0.0181844	0.785622	0.974546	1.00 (0.96-1.03)	-0.0226998	0.0315621	0.487008	0.98 (0.92-1.04)	-0.0269396	0.036396	0.474693	0.97 (0.91-1.05)	27.1292	0.000722177	4.41317	11	0.956238	-0.00726217	0.0228207	0.756858	NA	0.943
ebi-a-GCST90001547	Terminally Differentiated CD4+ T cell %T cell || id:ebi-a-GCST90001547	MDS	12	-0.00680392	0.0384864	0.863204	0.99 (0.92-1.07)	0.00688355	0.0232988	0.767653	1.01 (0.96-1.05)	-0.00315986	0.0181945	0.862124	0.975718	1.00 (0.96-1.03)	0.00786282	0.026457	0.771856	1.01 (0.96-1.06)	0.00895912	0.0332741	0.792719	1.01 (0.95-1.08)	27.1292	0.000722177	11.1199	11	0.433275	0.00263373	0.0241177	0.915202	NA	0.516
