# Supplementary material for: Observational and Genetic Association of Myelodysplastic Syndromes (MDS) and Autoimmune Diseases in Adults
Source: Mediators Inflamm. 2026 Feb 17;2026:3088404. doi: 10.1155/mi/3088404 (PMC12913224; doi:10.1155/mi/3088404)
Supplement: Supplementary file 5 — Supporting Information 5 Bioinformatic analysis. The common differential genes (DEGs) and the disease‐associated genes (WGCNA) in MDS and SLE (S1A). Then the final hub genes were identified using three algorithms of cytoscape (S2A) and three machine learning algorithms (S3A). [file MI-2026-3088404-s003.xlsx]

## Sheet: Supplementary table S1A
Intersection DEGs			WCGNA Intersection Genes
Gene	Type		LRRC18
SMIM1	up		LY6D
HBQ1	up		NNAT
MGAT3	up
KEL	up
CDKN2B	up
TOX2	up
GMPR	up
CDC20	up
UBE2T	up
ISL2	up
OSBP2	up
LPL	up
NUDT14	up
TRIM6	up
NCAPG	up
CDCA8	up
MAOA	up
SLC22A16	up
IFI27	up
BIRC5	up
NOP10	up
UBE2C	up
CCNB2	up
CLCN4	up
KIAA1958	up
CRISP2	up
MCM10	up
EXO1	up
RAD51	up
ZNF593	up
SCO2	up
KIF23	up
TNFRSF17	up
CEP19	up
BEX1	up
CREG1	up
CYP2J2	up
HERC5	up
KIF20A	up
HBM	up
CEBPD	up
CFP	up
SPRY2	up
HESX1	up
ISG15	up
IFIT1	up
TALDO1	up
CDK1	up
CENPM	up
KLHDC7B	up
WFDC1	up
RSAD2	up
MND1	up
HBZ	up
RUNDC3A	up
VSIG4	up
TMEM45A	up
USP18	up
PRR16	up
RNASE3	up
DEFA4	up
CMTM2	up
TACSTD2	up
BCAT1	up
PCOLCE2	up
IFIT3	up
CEACAM8	up
NCF2	up
CEBPE	up
IFI6	up
IFI44L	up
CCL8	up
AHSP	up
TUBB2A	up
C1QB	up
GADD45B	up
ID3	down
P2RY14	down
PHLDB2	down
TRPC1	down

## Sheet: Supplementary table S2A
															Intersection Genes for 3 Algorithms of Cytoscape
															EXO1
															RAD51
															KIF20A
															UBE2C
															RNASE3
															CDC20
															CDK1
															CDCA8
															C1QB
															BIRC5
															CFP
															CENPM
															CCL8
															MND1
															VSIG4
															NCAPG
															IFI44L
															KIF23
															IFIT1
															CEACAM8
															CCNB2
															IFIT3
															HERC5
															DEFA4
															USP18
															CEBPD
															RSAD2
															CEBPE
															MCM10
															IFI27
															ISG15
															IFI6
															GADD45B

## Sheet: Supplementary table S3A
																			Intersection Genes for 3 Machine Learning Algorithms
																			MDS	SLE
																			UBE2C	CFP
																			VSIG4	VSIG4
																			IFIT1	USP18
																			CCNB2	CEBPE
																			IFIT3	IFI27
																			IFI27	GADD45B
																			ISG15
																			IFI6
